# Supplementary material for: Demography, trade and state power: a tripartite model of medieval farming/language dispersals in the Ryukyu Islands
Source: Evol Hum Sci. 2022 Jan 26;4:e4. doi: 10.1017/ehs.2022.1 (PMC10426105; doi:10.1017/ehs.2022.1)
Supplement: Supplementary file 1 [file S2513843X22000019sup.zip]

Archive with 3 entries (3 files):
- S2513843X22000019sup003.xlsx
- S2513843X22000019sup002.docx
- S2513843X22000019sup001.xlsx
