# Supplementary material for: Demography, trade and state power: a tripartite model of medieval farming/language dispersals in the Ryukyu Islands
Source: Evol Hum Sci. 2022 Jan 26;4:e4. doi: 10.1017/ehs.2022.1 (PMC10426105; doi:10.1017/ehs.2022.1)
Supplement: Supplementary file 1 [file S2513843X22000019sup.zip › S2513843X22000019sup003.xlsx]

## Sheet: Sheet1
Sample No.	Site	Region	Location	Lat	Long	Lower BC/AD (2 sigma for C14)	Upper BC/AD (2 sigma for C14)	Uncal C14	C14 uncertainty	Lab No.	Period tag (associated context)	Plant	Reference 1	Reference 2
1	Kohane	Ryukyus	Kikai	28.3094	129.968	1047	1261	870	30	Poz-45704	Initial Gusuku	Rice	Takamiya H, Hudson MJ, Yonenobu H, Kurozumi T and Toizumi T (2015) An extraordinary case in human history: prehistoric hunter-gatherer adaptation to the islands of the central Ryukyus (Okinawa and Amami archipelagos), Japan. Holocene, 26, 408-422.
2	Kohane	Ryukyus	Kikai	28.3094	129.968	1022	1159	970	30	Poz-45706	Initial Gusuku	Wheat	Takamiya H, Hudson MJ, Yonenobu H, Kurozumi T and Toizumi T (2015) An extraordinary case in human history: prehistoric hunter-gatherer adaptation to the islands of the central Ryukyus (Okinawa and Amami archipelagos), Japan. Holocene, 26, 408-422.
3	Kohane	Ryukyus	Kikai	28.3094	129.968	987	1153	1015	30	Poz-45704	Initial Gusuku	Barley	Takamiya H, Hudson MJ, Yonenobu H, Kurozumi T and Toizumi T (2015) An extraordinary case in human history: prehistoric hunter-gatherer adaptation to the islands of the central Ryukyus (Okinawa and Amami archipelagos), Japan. Holocene, 26, 408-422.
4	Maehata	Ryukyus	Kikai	28.3158	129.965	892	1025	1075	30	Poz-45708	Initial Gusuku	Rice	Takamiya H, Hudson MJ, Yonenobu H, Kurozumi T and Toizumi T (2015) An extraordinary case in human history: prehistoric hunter-gatherer adaptation to the islands of the central Ryukyus (Okinawa and Amami archipelagos), Japan. Holocene, 26, 408-422.
5	Maehata	Ryukyus	Kikai	28.3158	129.965	1047	1261	870	30	Poz-45709	Initial Gusuku	Barley	Takamiya H, Hudson MJ, Yonenobu H, Kurozumi T and Toizumi T (2015) An extraordinary case in human history: prehistoric hunter-gatherer adaptation to the islands of the central Ryukyus (Okinawa and Amami archipelagos), Japan. Holocene, 26, 408-422.
6	Maehata	Ryukyus	Kikai	28.3158	129.965	707	950	1195	30	Poz-45701	Initial Gusuku	Barley	Takamiya H, Hudson MJ, Yonenobu H, Kurozumi T and Toizumi T (2015) An extraordinary case in human history: prehistoric hunter-gatherer adaptation to the islands of the central Ryukyus (Okinawa and Amami archipelagos), Japan. Holocene, 26, 408-422.
7	Yamada handa	Ryukyus	Kikai	28.3092	129.964	1024	1159	965	30	Poz-45711	Initial Gusuku	Rice	Takamiya H, Hudson MJ, Yonenobu H, Kurozumi T and Toizumi T (2015) An extraordinary case in human history: prehistoric hunter-gatherer adaptation to the islands of the central Ryukyus (Okinawa and Amami archipelagos), Japan. Holocene, 26, 408-422.
8	Yamada handa	Ryukyus	Kikai	28.3092	129.964	895	1035	1050	30	Poz-45712	Initial Gusuku	Rice	Takamiya H, Hudson MJ, Yonenobu H, Kurozumi T and Toizumi T (2015) An extraordinary case in human history: prehistoric hunter-gatherer adaptation to the islands of the central Ryukyus (Okinawa and Amami archipelagos), Japan. Holocene, 26, 408-422.
9	Yamada handa	Ryukyus	Kikai	28.3092	129.964	1027	1160	955	30	Poz-45713	Initial Gusuku	Barley	Takamiya H, Hudson MJ, Yonenobu H, Kurozumi T and Toizumi T (2015) An extraordinary case in human history: prehistoric hunter-gatherer adaptation to the islands of the central Ryukyus (Okinawa and Amami archipelagos), Japan. Holocene, 26, 408-422.
10	Akakina gusuku	Ryukyus	Amami	28.4533	129.681	1028	1172	940	30	IAAA-102674	Initial Gusuku	Rice	Takamiya H, Hudson MJ, Yonenobu H, Kurozumi T and Toizumi T (2015) An extraordinary case in human history: prehistoric hunter-gatherer adaptation to the islands of the central Ryukyus (Okinawa and Amami archipelagos), Japan. Holocene, 26, 408-422.
11	Akakina gusuku	Ryukyus	Amami	28.4533	129.681	1032	1203	930	30	IAAA-102675	Initial Gusuku	Rice	Takamiya H, Hudson MJ, Yonenobu H, Kurozumi T and Toizumi T (2015) An extraordinary case in human history: prehistoric hunter-gatherer adaptation to the islands of the central Ryukyus (Okinawa and Amami archipelagos), Japan. Holocene, 26, 408-422.
12	Akakina gusuku	Ryukyus	Amami	28.4533	129.681	1045	1223	890	30	IAAA-102676	Initial Gusuku	Rice	Takamiya H, Hudson MJ, Yonenobu H, Kurozumi T and Toizumi T (2015) An extraordinary case in human history: prehistoric hunter-gatherer adaptation to the islands of the central Ryukyus (Okinawa and Amami archipelagos), Japan. Holocene, 26, 408-422.
13	Yabumeedabaru	Ryukyus	Okinawa	26.6072	127.938	1024	1159	965	30	Poz-45710	Initial Gusuku	Rice	Takamiya H, Hudson MJ, Yonenobu H, Kurozumi T and Toizumi T (2015) An extraordinary case in human history: prehistoric hunter-gatherer adaptation to the islands of the central Ryukyus (Okinawa and Amami archipelagos), Japan. Holocene, 26, 408-422.
14	Yabumeedabaru	Ryukyus	Okinawa	26.6072	127.938	990	1153	1012	30	Poz-45702	Initial Gusuku	Wheat	Takamiya H, Hudson MJ, Yonenobu H, Kurozumi T and Toizumi T (2015) An extraordinary case in human history: prehistoric hunter-gatherer adaptation to the islands of the central Ryukyus (Okinawa and Amami archipelagos), Japan. Holocene, 26, 408-422.
15	Yabumeedabaru	Ryukyus	Okinawa	26.6072	127.938	1028	1162	950	30	Poz-45703	Initial Gusuku	Barley	Takamiya H, Hudson MJ, Yonenobu H, Kurozumi T and Toizumi T (2015) An extraordinary case in human history: prehistoric hunter-gatherer adaptation to the islands of the central Ryukyus (Okinawa and Amami archipelagos), Japan. Holocene, 26, 408-422.
16	Uganhira-hoppo	Ryukyus	Okinawa	26.3906	127.741	1027	1160	955	30	Poz-45714	Initial Gusuku	Rice	Takamiya H, Hudson MJ, Yonenobu H, Kurozumi T and Toizumi T (2015) An extraordinary case in human history: prehistoric hunter-gatherer adaptation to the islands of the central Ryukyus (Okinawa and Amami archipelagos), Japan. Holocene, 26, 408-422.
17	Uganhira-hoppo	Ryukyus	Okinawa	26.3906	127.741	994	1157	985	30	Poz-45716	Initial Gusuku	Wheat	Takamiya H, Hudson MJ, Yonenobu H, Kurozumi T and Toizumi T (2015) An extraordinary case in human history: prehistoric hunter-gatherer adaptation to the islands of the central Ryukyus (Okinawa and Amami archipelagos), Japan. Holocene, 26, 408-422.
18	Uganhira-hoppo	Ryukyus	Okinawa	26.3906	127.741	1027	1160	955	30	Poz-45717	Initial Gusuku	Barley	Takamiya H, Hudson MJ, Yonenobu H, Kurozumi T and Toizumi T (2015) An extraordinary case in human history: prehistoric hunter-gatherer adaptation to the islands of the central Ryukyus (Okinawa and Amami archipelagos), Japan. Holocene, 26, 408-422.
19	Kumuibaru	Ryukyus	Okinawa	26.3206	127.763	1040	1198	920	20	IAAA-102661	Initial Gusuku	Foxtail millet	Takamiya H, Hudson MJ, Yonenobu H, Kurozumi T and Toizumi T (2015) An extraordinary case in human history: prehistoric hunter-gatherer adaptation to the islands of the central Ryukyus (Okinawa and Amami archipelagos), Japan. Holocene, 26, 408-422.
20	Kumuibaru	Ryukyus	Okinawa	26.3206	127.763	899	1147	1030	30	IAAA-102662	Initial Gusuku	Barley	Takamiya H, Hudson MJ, Yonenobu H, Kurozumi T and Toizumi T (2015) An extraordinary case in human history: prehistoric hunter-gatherer adaptation to the islands of the central Ryukyus (Okinawa and Amami archipelagos), Japan. Holocene, 26, 408-422.
21	Kumuibaru	Ryukyus	Okinawa	26.3206	127.763	1028	1162	950	30	IAAA-102663	Initial Gusuku	Rice	Takamiya H, Hudson MJ, Yonenobu H, Kurozumi T and Toizumi T (2015) An extraordinary case in human history: prehistoric hunter-gatherer adaptation to the islands of the central Ryukyus (Okinawa and Amami archipelagos), Japan. Holocene, 26, 408-422.
22	Gushikawa gusuku gakeshita	Ryukyus	Okinawa	26.9747	127.951	1028	1172	940	30	IAAA-102664	Initial Gusuku	Barley	Takamiya H, Hudson MJ, Yonenobu H, Kurozumi T and Toizumi T (2015) An extraordinary case in human history: prehistoric hunter-gatherer adaptation to the islands of the central Ryukyus (Okinawa and Amami archipelagos), Japan. Holocene, 26, 408-422.
23	Gushikawa gusuku gakeshita	Ryukyus	Okinawa	26.9747	127.951	1222	1285	760	30	IAAA-102665	Initial Gusuku	Wheat	Takamiya H, Hudson MJ, Yonenobu H, Kurozumi T and Toizumi T (2015) An extraordinary case in human history: prehistoric hunter-gatherer adaptation to the islands of the central Ryukyus (Okinawa and Amami archipelagos), Japan. Holocene, 26, 408-422.
24	Gushikawa gusuku gakeshita	Ryukyus	Okinawa	26.9747	127.951	995	1158	980	30	IAAA-102666	Initial Gusuku	Rice	Takamiya H, Hudson MJ, Yonenobu H, Kurozumi T and Toizumi T (2015) An extraordinary case in human history: prehistoric hunter-gatherer adaptation to the islands of the central Ryukyus (Okinawa and Amami archipelagos), Japan. Holocene, 26, 408-422.
25	Ukikunden	Kyushu	Saga	33.4059	130.012	-900	-807	2695	21	IAAA-170355	Yayoi	Rice	Miyamoto K (2018) A new discussion of the actual date of the beginning of the Yayoi period. Kokogaku Zasshi 100: 1-127 (in Japanese with English summary)
26	Ukikunden	Kyushu	Saga	33.4059	130.012	-831	-786	2640	22	IAAA-170356	Yayoi	Rice	Miyamoto K (2018) A new discussion of the actual date of the beginning of the Yayoi period. Kokogaku Zasshi 100: 1-127 (in Japanese with English summary)
27	Ukikunden	Kyushu	Saga	33.4059	130.012	-902	-811	2709	22	IAAA-170357	Yayoi	Rice	Miyamoto K (2018) A new discussion of the actual date of the beginning of the Yayoi period. Kokogaku Zasshi 100: 1-127 (in Japanese with English summary)
28	Ukikunden	Kyushu	Saga	33.4059	130.012	-900	-802	2681	22	IAAA-171860	Yayoi	Rice	Miyamoto K (2018) A new discussion of the actual date of the beginning of the Yayoi period. Kokogaku Zasshi 100: 1-127 (in Japanese with English summary)
29	Yonetake	Kyushu	Oita	33.239	131.609	-381	-203	2230	20	PLD-5106	Yayoi	Broomcorn millet	Nishimoto, T., 2007. From Jomon period to Yayoi period - Beginning of the early Yayoi period, Vol. 2. Yuzankaku, Tokyo (in Japanese).	Leipe, C., T. Long, E. Sergusheva, M. Wagner, P. Tarasov (2019) Discontinuous spread of millet agriculture in eastern Asia and prehistoric population dynamics. Sci. Adv. 5: eaax6225.
30	Shimogou	Kyushu	Oita	33.239	131.609	-375	-117	2185	35	PLD-6466	Yayoi	Foxtail millet	Nishimoto, T., 2007. From Jomon period to Yayoi period - Beginning of the early Yayoi period, Vol. 2. Yuzankaku, Tokyo (in Japanese).	Leipe, C., T. Long, E. Sergusheva, M. Wagner, P. Tarasov (2019) Discontinuous spread of millet agriculture in eastern Asia and prehistoric population dynamics. Sci. Adv. 5: eaax6225.
31	Karakami	Kyushu	Nagasaki	33.7951	129.697	127	233	1860	20	PLD-11631	Yayoi	Wheat	Rekihaku database
32	Karakami	Kyushu	Nagasaki	33.7951	129.697	127	233	1860	20	PLD-11631	Yayoi	Wheat	Rekihaku database
33	Yoshida	Kyushu	Nagasaki	34.4432	129.331	1038	1220	900	40	Beta-187166	n/a	Wheat	Rekihaku database
34	Miyanohigashi	Kyushu	Miyazaki	32.0811	131.415	1046	1218	900	20	PED-8216	n/a	Barley	Rekihaku database
35	Miyanohigashi	Kyushu	Miyazaki	32.0811	131.415	675	828	1255	20	PED-8226	n/a	Wheat	Rekihaku database
36	Miyanohigashi	Kyushu	Miyazaki	32.0811	131.415	774	885	1200	20	PED-8224	n/a	Wheat	Rekihaku database
37	Miyanohigashi	Kyushu	Miyazaki	32.0811	131.415	772	885	1210	20	PED-8221	n/a	Barley or wheat	Rekihaku database
38	Miyanohigashi	Kyushu	Miyazaki	32.0811	131.415	1036	1159	940	20	PED-8211	n/a	Barley or wheat	Rekihaku database
39	Tenjindan	Kyushu	Kagoshima	31.508	130.953	1036	1159	940	20	IAAA-132467	Late Antiquity	Barley	Rekihaku database
40	Tenjindan	Kyushu	Kagoshima	31.508	130.953	899	1026	1060	20	IAAA-13471	Late Antiquity	Barley	Rekihaku database
41	Shimohieda	Kyushu	Fukuoka	33.7035	130.945	-738	-209	2340	50	IAAA-30258	Middle Yayoi	Rice	Rekihaku database
42	Kojima Enokizaki	Kyushu	Fukuoka	33.1972	130.471	-98	106	2020	30	IAAA-40833	Late Yayoi	Rice	Rekihaku database
43	Arita	Kyushu	Fukuoka	33.5643	130.336	-750	-415	2450	20	PLD-10219	Yayoi	Rice	Rekihaku database
44	Itazuke	Kyushu	Fukuoka	33.566	130.454	-796	-426	2515	50	MTC-08959	Yayoi	Rice	Rekihaku database
45	Yokokumayama	Kyushu	Fukuoka	33.4328	130.567	-751	-398	2415	40	MTC-08502	Early Yayoi	Rice	Rekihaku database
46	Yokokumayama	Kyushu	Fukuoka	33.4328	130.567	-788	-395	2450	90	MTC-08503	Early Yayoi	Rice	Rekihaku database
47	Yokokumayama	Kyushu	Fukuoka	33.4328	130.567	-752	-401	2425	40	MTC-08504	Early Yayoi	Rice	Rekihaku database
48	Yoshinogari	Kyushu	Saga	33.3105	130.373	-355	-47	2140	40	IAAA-30251	Middle Yayoi	Rice	Rekihaku database
49	Karakami	Kyushu	Nagasaki	33.7951	129.697	27	206	1925	25	PLD-11630	Yayoi	Rice	Rekihaku database
50	Karakami	Kyushu	Nagasaki	33.7951	129.697	-166	-44	2085	20	PLD-11632	Yayoi	Rice	Rekihaku database
51	Haru-no-tsuji	Kyushu	Nagasaki	33.8012	129.76	-361	-53	2160	40	IAAA-40813	Middle Yayoi	Rice	Rekihaku database
52	Hachi-no-tsubo	Kyushu	Kumamoto	32.7464	130.665	-746	-390	2390	40	IAAA-40823	Middle Yayoi	Rice	Rekihaku database
53	Shimogori	Kyushu	Oita	33.2233	131.626	-361	-166	2185	25	PLD-5109	Middle Yayoi	Rice	Rekihaku database
54	Shimogori	Kyushu	Oita	33.2233	131.626	-355	-114	2165	20	PLD-5111	Middle Yayoi	Rice	Rekihaku database
55	Shimogori	Kyushu	Oita	33.2233	131.626	-195	11	2080	35	PLD-6458	Middle Yayoi	Rice	Rekihaku database
56	Shimogori	Kyushu	Oita	33.2233	131.626	-350	-45	2125	35	PLD-6459	Middle Yayoi	Rice	Rekihaku database
57	Shimogori	Kyushu	Oita	33.2233	131.626	-195	11	2080	35	PLD-6460	Middle Yayoi	Rice	Rekihaku database
58	Shimogori	Kyushu	Oita	33.2233	131.626	-352	-51	2140	35	PLD-6461	Middle Yayoi	Rice	Rekihaku database
59	Shimogori	Kyushu	Oita	33.2233	131.626	-350	-45	2125	35	PLD-6462	Middle Yayoi	Rice	Rekihaku database
60	Shimogori	Kyushu	Oita	33.2233	131.626	-361	-110	2175	30	PLD-6463	Middle Yayoi	Rice	Rekihaku database
61	Kometake	Kyushu	Oita	33.2365	131.663	-382	-206	2235	20	PLD-5104	Middle Yayoi	Rice	Rekihaku database
62	Kanaba	Kyushu	Fukuoka	33.4286	130.667	-361	-53	2160	40	IAAA-30063	Yayoi	Soybean	Rekihaku database
63	Kamiiwata	Kyushu	Fukuoka	33.3998	130.576	-171	-1	2085	25	PED-17365	Middle Yayoi	Adzuki	Rekihaku database
64	Nakajima	Kyushu	Nagasaki	32.6524	128.812	-356	7	2120	50	n/a	Late Jomon	Adzuki	Rekihaku database
65	Saterahara	Kyushu	Oita	33.3394	130.98	-350	-58	2150	20	PLD-12399	Middle Yayoi	Adzuki	Rekihaku database
66	Minuzuma	Ryukyus	Miyako	24.7772	125.277	1287	1392	650	20	IAAA-143589	Gusuku	Barley	Kugai, M. (2015) Minuzuma iseki no hakkutsu chosa no motarashita Miyako no Gusuku jidai no shintenkai to kongo no tenbo. Ryudai Review of History 17: 5-13.
67	Minuzuma	Ryukyus	Miyako	24.7772	125.277	1300	1398	620	20	IAAA-143590	Gusuku	Barley	Kugai, M. (2015) Minuzuma iseki no hakkutsu chosa no motarashita Miyako no Gusuku jidai no shintenkai to kongo no tenbo. Ryudai Review of History 17: 5-13.
68	Minuzuma	Ryukyus	Miyako	24.7772	125.277	1323	1422	560	20	IAAA-143591	Gusuku	Wheat	Kugai, M. (2015) Minuzuma iseki no hakkutsu chosa no motarashita Miyako no Gusuku jidai no shintenkai to kongo no tenbo. Ryudai Review of History 17: 5-13.
69	Minuzuma	Ryukyus	Miyako	24.7772	125.277	1280	1389	670	20	IAAA-143592	Gusuku	Wheat	Kugai, M. (2015) Minuzuma iseki no hakkutsu chosa no motarashita Miyako no Gusuku jidai no shintenkai to kongo no tenbo. Ryudai Review of History 17: 5-13.
