# Supplementary material for: Demography, trade and state power: a tripartite model of medieval farming/language dispersals in the Ryukyu Islands
Source: Evol Hum Sci. 2022 Jan 26;4:e4. doi: 10.1017/ehs.2022.1 (PMC10426105; doi:10.1017/ehs.2022.1)
Supplement: Supplementary file 1 [file S2513843X22000019sup.zip › S2513843X22000019sup001.xlsx]

## Sheet: Sheet1
Gloss	Kagoshima	Kami-Koshiki	Tanegashima	Yakushima	Satsuma Peninsula	Miyazaki	Kumamoto	Ōita	Fukuoka	Saga	Fukue	Nagasaki		Old Shuri	Naze	Yamatoma			Asama (Tokunoshima)			Mugiya-higashi (Yoron Island)			Yonamine (Nakijin-son, Northern Okinawa)			Sesoko	Shuri (Southern Okinawa) form			Hirara [2021 additions]	Tarama [2021 additions]	Hatoma [2021 additions]	Hirara	Nagahama	Ikema	Ōgami	Tarama	Proto-MY	Ishigaki	Hatoma	Hateruma	Kohama	Taketomi	Proto-YM	Yonaguni	Proto-SK	Proto-RK
													source	Form		Form	Meaning	Source	Form	Meaning	Source	Form	Meaning	Source	Form	Meaning	Source		Form	Meaning	Source				Form	Form	Form	Form	Form	Form	Form	Form	Form	Form	Form	Form	Form	Form	Form
acidic	sui	ɕiːka				suiː	suika	suiː	suika ~ ɕiːka	ɕiːka	suppaka	suppaka		şiisaN	sɨsan	sïïsari	sour	Osada & Suyama 1977: 330	sjɨɨhai	sour	Uwano 2018b: 171	siisjaN	sour	Kiku & Takahashi 2005: 228	siiseN	sour	Nakasone 1983: 172	ɕiːɕen	siisaN	sour	Okinawago Jiten 1966: 471			ɕiːjan	su:munu / suv	si:si	NR	NR	sïfusal	*sub-	sïsanu	NR	ʃiʃahaN	so:hanu	ʃi:sa	*su-	c'jaN	*su-?	*su-
																																suvkaz	sɨfɕaːl
age	toɕ	toːɕi				toɕi	toɕi	toɕi	toɕi	toɕi	toi	toɕi		tusi	tusɨ	thusi	age, year	Osada, Suyama & Fujii 1980: 111	tusɨɨ	age, year	Uwano 2018a: 142	tusi	age, year	Kiku & Takahashi 2005: 353	tusii	age, year	Nakasone 1983: 312-3	tuɕiː	tusi	age, year	Okinawago Jiten 1966: 533	tusɨ	tusɨ	tuɕi	tusï	tusï	tusï	tusï	tusï	*tosi	tusï	tuʃi	tutsï	tusï	tuʃi	*tosi	tuci	*tosi	*tosi
animal	ikimon (animated creatures, includes people)	ikimon						ikimon				ikimon ~ ikimono		Ɂicimusi		ɁikimuN	animal	Osada & Suyama 1977: 831	Ɂikimusɨɨ	animal	Uwano 2018a: 321	ikimusi	animal	Kiku & Takahashi 2005: 57-8	hicimusii	livestock (especially cattle, horses, goats)	Nakasone 1983: 436		Ɂicimusi	animal	Okinawago Jiten 1966: 247				ikïmusï	itsïmusï	itsïmusï	ikïmusï	ikïmusï	*ekimosi	ïkïmusï	ikimuʃi	isïïmusï	ikïmusï	iʃu:ʃa:	*ekimosi	itimuci	*ekimosi	*ekimosi
																												ʔikimuɕi				iksɨmusɨ	iksɨmusɨ	ikimuɕi
	kedamon					kedamon (four-legged animals)				kedamon					kɨdamun
						jotsuaɕi
							doːbutsu	doːbutsu	doːbutsu		doːbutsu	doːbutsu
ant	suai	suai				ijari (archaic); arimage (new), arima; sugari	ijari	ari	ari; iari (Buzen); sugari (Chikugo)	ai	ari	ari		ʔai / ʔaiko:		Ɂami	ant	Osada & Suyama 1977: 877	Ɂamii / ɁaNzjo	ant	Uwano 2018b: 149, 151	aNku	ant	Kiku & Takahashi 2005: 46	ʔai / ʔaikʔoo	ant	Nakasone 1983: 2,3	aikoː	ʔai / ʔaikoo	ant	Okinawago Jiten 1966: 105	aːz	akal	aːru	a:ï	aka:l "red ant"	NR	aï	akal "red ant"	*ari	a:ra	a:ru	arï	a:ra	ai	*ari	aya	*ari	*ari
									undʑoː (winged ant)
															ami
apparition														mazimuN		mazimuN	poisonous snake	Osada & Suyama 1977: 852	mazjuN	terrestrial snake (generic)	Lawrence & Okamura 2009: 176				maziimuN	demon, ghost	Nakasone 1983: 518	madʑimun	mazimuN	demon, spirit	Okinawago Jiten 1966: 365	madzɨmunu	madzɨmunu	madʑimunu	madzïmunu	madzïmunu	NR	makïmunu	mazïmunu	*mazimono	madzamunu	madzimunu	madzamunu	NR	madzu:nu	*mazimono	madimunu	*mazimono	*mazimono
																																juːriː
	bakemon					bakemon	bakemon	bakemon	bakemon		bakemon	bakemon			bakɨmun
		okamen								juːreː		juːrei
arrow					ja									ya: / Ɂiya		Ɂja(a)	arrow	Osada & Suyama 1977: 686	(Ɂ)jaa	arrow	Uwano 2017b: 213	juNnukwaa	arrow	Kiku & Takahashi 2005: 622 (in entry for juN)	jumiinujaa	arrow	Nakasone 1983: 570		Ɂija	arrow	Okinawago Jiten 1966: 253				ya:	ya:	ya:	ya:	ya:	*ya:	iya:	NR	ya:	yunnuɸa:	ya:ʃaŋ	*iya	yunnufa:	*iya	*iya
										jakoː
ash	he	hjaː				fe	hjaː	heː ~ feː (archaic)	hai	hjaː	hjaː	hai		karahwee	fə	hwe	ash	Osada & Suyama 1977: 419	(i) Ɂakuu (ii) hwëë	(i) ash (ii) lime	Uwano 2017a: 144	pai	ash	Kiku & Takahashi 2005: 413	pee	ash	Nakasone 1983: 501	heː	karahwee / hwee	ash	Okinawago Jiten 1966: 227, 310	paz ~ karapaz	karapaz	pai	paï	karapai	karapaï	karapa'ï	karapaï	*pai	pai	pai	pe:	pai	pai	*pae	higun	*paWe	*pai
astringent	ɕibi	ɕibuka				ɕibiː	ɕibuka	ɕibwiː	ɕibuka	ɕipuka	ɕibuka	ɕibuka		sipukarasaN	sɨbuɕan	sibusari	astringent	Osada & Suyama 1977: 330	sɨboohaN	astringent	Uwano 1977: 28	pjuusaN	astringent	Kiku & Takahashi 2005: 477	sibuseN	astringent	Nakasone 1983: 192	ɕibuɕen	sibusaN	astringent	Okinawago Jiten 1966: 464	suvkaz		suboːn	sukara	sukaramunu	NR	sukara kam	ʃukara	*siu-kara	sïppusa:ŋ	ʃibusa	sïpuhaŋ	sïpo:ha:daru	ʃi:sa	*sibu-	c'ibu, p'waN	*sibu-	*sipu-
																																	futsɨgoːɕaːl
awaken, vi	samuʔ ~ kesamuʔ	me-no samuru				samuru	samuru	me-ga samuru ~ me-o samasu		samuʔ ~ menosamuʔ	samuʔ ~ medzamuʔ ~ mesamasu	samuru ~ medzamuʔ		samasyuN	samɨrjun ~ mɨːsamɨrjun	samasuri	awaken (one's eye)	Osada, Suyama & Fujii 1980: 337	sjamasjuN	awaken (vt)	pc	samasjuN	awaken (vt)	Kiku & Takahashi 2005: 222	samaasuN	awaken (one's eyes)	Nakasone 1983: 166	samiːn ~ miːsamiːn	samasuN	awaken (one's eyes)	Okinawago Jiten 1966: 456	samaz	samaril	samirun ~ miːsamirun	misuri	misuri	NR	misum	miʃuri:	*mesur-	samasïŋ	NR	miN samaryaŋ	mi:pï:kuŋ	mi:samiruŋ	*(me:) samar-	samaN	*samar/s-	*samar/s-
		ozumu				ozomu			odzomu																			udʑumun
								odoroku
																																misuriz	misuril
										okiː
axe (hatchet)									ono		ono ~ teono	ono		saahuNyuuci	wun	thïuN	adze	Osada & Suyama 1977: 426	cjoonoo	adze	Uwano 2018b: 159	tiinu / tjuunu	hatchet	Kiku & Takahashi 2005: 335, 343	tuinuu	hatchet	Nakasone 1983: 306	wuːnu	saahuNjuuci / juuci / tiiN	hatchet	Okinawago Jiten 1966: 294, 451, 519				yukï	NR	yutsï	yukï	yukï	*yuki	yukï	NR	NR	NR	NR	*yuki	duti	*yuki	*-yuki
	tejoʔ	joki ~ joːki				tɕejoki	tejoki	tɕejoki		joki																						tiːjuksɨ-gama
										nata
	tsuno
																																	maitsɨ
																												hataːna
axe									tɕuːno		ono ~ teono	ono		u:N	wun	uN	axe	Osada & Suyama 1977: 470	juuki	axe	Lawrence & Okamura 2009: 175	juiki	hatchet	Kiku & Takahashi 2005: 608	ʔuunuu	axe	Nakasone 1983: 58	wuːnu	uuN	axe	Okinawago Jiten 1966: 579		buːna	buːnu ~ jamabuːnu	yukï	bu:nu	NR		bu:na	*bu:no	bunu	bunu	bunu	buinu	bu:nu	*buno	bu:nuo	*wono	*wono
	joʔ	joki ~ joːki				joki	joki	joki		uːjoki																						juksɨ
											masakaʔ ~ masakaː
bag	fukuro	fukuro				fukuro	fukuro	fukuro	fukuro	fukuro	fukuro	fukuro		pukuru / hukuru	fukuro	hukoro	bag	Osada & Suyama 1977: 460	hukku	bag	Uwano 2018a: 300	pukuru	bag	Kiku & Takahashi 2005: 495	pukʔu	bag	Nakasone 1983: 463	fukuru	hukuru	bag	Okinawago Jiten 1966: 218	fukuru	fukuru	fukuru	fukuru	fukuru	fukuru	fukuru	fukuru	*pukoru	fukuru	NR	fukuru	fukuru	ɸukuru	*pukoru	kkuru	*pukoru	*pukoru
	fudzo
bamboo	take	take				take	take	take	take	take	take	take		daki	dəː	dehe	bamboo	Osada & Suyama 1977: 815	dëë	bamboo	Uwano 2017a: 144	dai	bamboo	Kiku & Takahashi 2005: 279	dakʔii	bamboo	Nakasone 1983: 227	raki	daki	bamboo	Okinawago Jiten 1966: 173	taki	taki	taki	taki	taki	taki	taki	taki	*take	taki	taki	taki	taki	tai	*take	tagi	*take	*take
bamboo fence	sasagaʔ	kaːki					kaki	kakijane		kaki (rare)		kaki		NR	kaki	dehegaki	bamboo fence	Osada & Suyama 1977: 386 (in entry for khaki)	kakii	bamboo fence	Uwano 2017a: 146	(i) daigaki (ii) cinibuhubi	(i) bamboo fence (ii) woven-bamboo wall	Kiku & Takahashi 2005: 279, 315	dakʔiigakʔui	bamboo fence	Nakasone 1983: 227	haki	cinibugaci	bamboo fence	Okinawago Jiten 1966: 157	kaksɨ	takigakɨ	kaki	ma:sï	ma:sï	NR	NR	masï "rock enclosure"	*ma:si	ma:gï	NR	magï / ma:gï	ma:kï	ma:ʃi	*ma:ki	NR	*ma:ki	*ma:ki
	kaʔne					kene			kakine		kaʔne
									takekabe
banana fish														gurukuN		haaɁurumï	double-lined fusilier, bartail fusilier	Osada & Suyama 1977: 858	haaɁurumɨ	double-lined fusilier, bartail fusilier	pc	mureezi	double-lined fusilier	Kiku & Takahashi 2005: 582	mureezu	double-lined fusilier	Nakasone 1983: 561		gurukuN	double-lined fusilier	Okinawago Jiten 1966: 193	gurukun			gurukuŋ	NR	NR	NR	gurukuŋ	*gorokunV	gurukuŋ	NR	NR	NR	NR	*gorokonV	gurukuN	*gorokonV	*gorokonV
	akamuro		akaboː ~ akamuro		muro (Carangidae)		muro (Decapterus macarellus)																											mureːdʑi
barley	muʔ	muːgi				mugi	mugi	mugi	mugi	mugi	mugi ~ mun	mugi		Ɂuhumuzi	mun				NR		pc	siimugi / peemugi	barley	Kiku & Takahashi 2005: 232, 517	hupʔumuzi / pʔumuzi	barley	Nakasone 1983: 494, 495	mugiː	Ɂuhumuzi	barley	Okinawago Jiten 1966: 545	mugzɨ	mugzɨ	mun	upumugï	ukumudzï	humudzï	NR	upumugï	*upo-mugi	fu:mui	padaka-muŋ	ma:muŋ	ubumuŋ	muŋ	*upo-mugi	umuŋ	*upo-mugi	*opo-mugi
barnyard millet	hie	hije				hije	hije	hije	hie	hie	hie	hie		ma:zin		hwei	barnyard millet	Osada & Suyama 1977: 794	hui	barnyard millet	Uwano 2017a: 145								maazin	Proso millet	Okinawago Jiten 1966: 355				tsïm / kïm	NR	NR	kïm	kïm	*kimi	pi: / kïŋ	NR	sïN	kïn	to:za	*kimi	c'iNti	*kimi	*kimi
															nʔikusa													toːgumi
basket, bamboo, deep														ba:ki					bakkëë	basket, shallow with wide top	Lawrence & Okamura 2009: 175				bakʔi	shallow basket/strainer	Nakasone 1983: 379		baaki	shallow basket/strainer	Okinawago Jiten 1966: 130				ba:ki	ba:ki	NR	ba:ki	ba:ki	*wa:ke	ba:ki	NR	NR	NR	NR	*ba:ke	ba:ki / bagi	*wa:ke	*wa:ke
basket	kago	kago				kago	kago	kago	kago		kago	kago		ku:		magu	flat-bottomed basket	Osada & Suyama 1977: 455	tɨɨru	k.o.basket (no generic term)	Uwano 2017a: 143	kagu	basket with small opening	Kiku & Takahashi 2005: 142	kuu	birdcage	Nakasone 1983: 120	kagu (bird cage)	kuu	birdcage	Okinawago Jiten 1966: 344	kagu	kagu; tiɕagi-kagu (bamboo basket for collecting potatoes in the field)		kagu	kagu	NR	NR	NR	*kago	kagu	NR	kagu	NR	NR	*kago	haŋu	*kago	*kago
	inetego (basket carried on one's back)	tego (bamboo basket)							tebo					ti:ru / ti: "trough"		thïru	bamboo basket carried on back	gu 316	tɨɨru		Uwano 2017b: 218	tiru	bamboo basket with handles	Kiku & Takahashi 2005: 339	tiru	bamboo strainer with handle	Nakasone 1983: 299		tiiru	basket with handle	Okinawago Jiten 1966: 519				tiï	til	NR	NR	til	*teri	tiru / tirï	NR	NR	tʃiru	tiri / tiru	*teru	NR	*teru	*teru
									fugo ~ sugo (straw basket carried on one's back)
	tɕawammego (teacup storage basket)					mego (big-meshed basket for clean dishes)	mego	mego (big-meshed basket for teacups etc.)		mego (basket carried on one's back, used for carrying grains etc.)					mago																	magu	magu
																																amkuni ( fishing basket made of bamboo)
																																tiːz	til
																												baki				baːki	baːki
	koedzoke (fertilizer basket), edzoke					koedzoke (fertilizer basket), komaredzoke (basket for washing rice)	ɕoːke (small-meshed basket)	ɕoːke (small-meshed basket)		soːke																		tidʑoːki				soːki	sagidʑoːki (food storage basket)
					bera 'twigs’, ‘firewood twigs’																											birafu (food storage basket)	arafu (big-meshed basket)
	biʔ (fish basket)										biku
										dzaru
								ɕitami (fish basket)
basket, produce
bat	komoi	koːmoi				koːmori	koːmori	koːmori	koːmori	koːmoi	koːmori	koːmori		ka:buya:		khooburi	bat	Osada & Suyama 1977: 844	koomoori	bat	Lawrence (fieldwork)	NR		pc	haabui	bat	Nakasone 1983: 373		kaabujaa	bat	Okinawago Jiten 1966: 297				ka:tuï	ki:battuï	NR	NR	ʃagaldul	*-tori	kaburï	kabure:	kapudurï	kaburï	ko:bui	*kabutori	kasaya / kubuya	*-tori	*kabu-
															gadʑanturja
																												kaːbuːjaː						kabureː
																																kaːtuz
																																	ɕagaldul
battle									hagai (conflict) [Chikugo]					Ɂikusa		Ɂikusa	war	sya 444	Ɂikusjaa	war	Uwano 2018a: 321	ikusa	war	Kiku & Takahashi 2005: 454 (in entry for haNbara)	hikʔusaa	battle	Nakasone 1983: 427		Ɂikusa	battle	Okinawago Jiten 1966: 254				ivsa	ifsa	ifsa	ivsa	ifʃa	*ekusa	ikusa	NR	ifutsa	ikusa	issa	*ekusa	ikuca	*ekusa	*ekusa
beach	hama	hama ~ hamankoːra (rare)				hama	hama	hama	hama	hama	hama	hama		hama	hama	hama	beach	ten 199	haama	beach	Uwano 2017a: 150	pama	beach	Kiku & Takahashi 2005: 442	pamaa	beach	Nakasone 1983: 412	fama	hama	beach	Okinawago Jiten 1966: 202	pama	pama	pama	pama	pama	pama	pama	pama	*pama	pama	pama	pama	hama	hama	*pama	hama	*pama	*pama
bean	mame	mame				mame	mame	mame	mame	mame	mame	mame		ma:mi	mami	mamï	bean; kidney	sjoku 1271 tai 345	mamɨɨ	bean; kidney	Uwano 2017a: 150	mami	bean; kidney	Kiku & Takahashi 2005: 537	mamii	bean; kidney	Nakasone 1983: 570	mamiː	maami	bean; kidney	Okinawago Jiten 1966: 354	mami	mami	mami	mami	mami	mami	mami	mami	*mame	mami	mami	ma:mi	mami	mami	*mame	ma:mi	*mame	*mame
bear, vi	un	umu				umu	umu	umu	umu	umu	umu	umu		nasyuN		nasuri	give birth (vt)	byou 007	nasjuN	give birth (vt)	Uwano 1977: 18	nasjuN	give birth (vt)	Kiku & Takahashi 2005: 381	nasuN	give birth to (vt)	Nakasone 1983: 335		nasjuN	give birth to (vt)	Okinawago Jiten 1966: 412				nasï	nasï	nasï	nasï	nasï	*nas-	nasïŋ	nasuŋ	nasïŋ	fa:na:fuŋ	na:suŋ	*nas-	naŋ	*nas-	*nas-
															naɕun													nasun				nasɨ	nasɨ	nasun
bee	haʔ	haːʑi				hatɕi	hatɕi	hatɕi	hatɕi	hatɕi	hatɕi	hatɕi		hatʃa:	hatsɨ	haci	bee	Osada & Suyama 1977: 877	hacɨɨ	bee	Uwano 2017a: 144	paci	bee	Kiku & Takahashi 2005: 430	pacii	bee	Nakasone 1983: 393		hacjaa	bee	Okinawago Jiten 1966: 198	patsɨ	geːbatsɨ	padʑin	patsï	pasï / patsï / patʃa	NR	NR	ge:batsï	*pati / *patia	padzï	padziŋ	NR	NR	patsï	*pati	hata	*pati / *patia	*pati / *patia
																												keːrabatɕa
bite, chew, vt	kan	kamu				kamu	kamu	kamu	kamu	kamu	kan	kamu		kana:syuN	kamjun	khamuri	bite, chew	Osada & Suyama 1977: 321	kɁuujuN	bite	pc	hamjuN	bite, chew	Kiku & Takahashi 2005: 445	hamiN	bite, chew	Nakasone 1983: 414	hamun	kanaasuN	bite, chew	Okinawago Jiten 1966: 306	kam	kam	kamun	kam	kam	kam	kam	kam	*kam-	kamuŋ	NR	kandaruŋ	kamun	kandaruŋ	*kam-	NR	*kam-	*kam-
bitter	nige	nigaka				nige	nigaka	nigeː	nigaka	nigaka	nigaka	nigaka		NzasaN	nigjasan	nigjasari	bitter	Osada & Suyama 1977: 330	NgjaahaN	bitter	Uwano 1977: 28	nizjasaN	bitter	Kiku & Takahashi 2005: 393	zaaseN	bitter	Nakasone 1983: 265	ngjaɕen	NzjasaN	bitter	Okinawago Jiten 1966: 438	ngjakaz	ngjaɕaːl	ngaːn	ngya:nu	nga:nga:	NR	nikɛkam	gaʃal	*niga-	ngaha:nu	NR	niʃahaN	ngaha:	ŋgasa	*niga-	swaN	*niga-	*niga-
blade														ha:		hwa	blade	Osada & Suyama 1977: 463	haa	blade	Uwano 2017b: 214	paa	blade	Kiku & Takahashi 2005: 410	paa	blade	Nakasone 1983: 370		haa	blade	Okinawago Jiten 1966: 197				pa:	pa:	pa:	pa:	pa:	*pa:	pa:	pa:	paN	pa:	pa:	*pa:	ha:	*pa:	*pa:
boar		inoɕiɕi				inoɕiɕi	inoɕiɕi	inoɕiɕi	inoɕiɕi	inoɕiɕi	inoɕiː	inoɕiɕi		yamasisi		sisi	boar	Osada & Suyama 1977: 843	jamasɨɨ	boar	Uwano 2018a: 306	jamasisi	boar	Kiku & Takahashi 2005: 602	jamaNsii	boar	Nakasone 1983: 582		jamasisi	boar	Okinawago Jiten 1966: 276	no native boars	no native boars		NR	NR	NR	NR	NR	NR	umudza	kamai	mudza	kamai	umudza / kamai	*umuza / *kamai	umuda	*umoza	*umoza
	ɕiɕi							ɕiɕi
																																		kamai
board	ita	ita				ita	ita	ita	ita	ita	ita	ita		Ɂica/Ɂita	ʔita	Ɂitha	board	Osada & Suyama 1977: 423	Ɂicjaa	board	Uwano 2017a: 149	icja	board	Kiku & Takahashi 2005: 66	hicaa	board	Nakasone 1983: 436	ʔitaː	Ɂicja	board	Okinawago Jiten 1966: 244	itsa	ita	itsa	itsa	itsa	itʃa	ita	ita	*eta	ita	ita	uta / ita	ita	itta	*eta	ita	*eta	*eta
boat	fune	fune				funje	fune	fune	fune	fune	fune	fune		huni	funɨ	hunï	boat	Osada & Suyama 1977: 730	huunɨ	boat	Uwano 2017a: 150	puni	boat	Kiku & Takahashi 2005: 504	puni	boat	Nakasone 1983: 490	funi	huni	boat	Okinawago Jiten 1966: 219	funi	funi	funi	funi	funi	fune	fune	fune	*fune	funi	funi	funi	funi	funi	*pune	Nni	*pune	*pune
boil food, vt	niʔ	niru				niru	niru	niru (rare)	niru	niː	niru	niru		niyuN	nirjun	niruri	boil food (vt)	Osada & Suyama 1977: 366	njuN	boil food (vt)	Uwano 1977: 17	mjuN	boil food (vt)	Kiku & Takahashi 2005: 561	nuN /wahaasuN	boil food (vt)	Nakasone 1983: 362, 617	niːn	nijuN	boil food (vt)	Okinawago Jiten 1966: 417	niːz	niːl	neːsun	ni	ni:l	NR	NR	ni:l	*ner-	ne:sïŋ	ne:suŋ	ne:sïŋ	ne:suŋ	ne:suŋ	*nia-	niruŋ	*nir-	*nir-
								taku
boil water, vt	wakas	akasu				wakasu	wakasu	wakasu	wakasu	wakasu	wakasu	wakasu		hukasyuN		wahasuri	boil water (vt)	Osada, Suyama & Fujii 1980: 362	waasjuN	boil water (vt)	Uwano 1977: 23	wakasjuN	boil water (vt)	Kiku & Takahashi 2005: 631	pukʔaasuN / wakʔaasuN	boil water (vt)	Nakasone 1983: 460, 612	wakasun	hukasuN	boil water (vt)	Okinawago Jiten 1966: 217				yu: fukasï	yu: fukasï	NR	fukasïm	fukaʃi	*fukas-	yu: fukaʃi	NR	yu: fukasuN	yu: wa fukaɸuN	yu: ba:suN	fukas-	bagaN	*fukas-	*pukas-
															tagiraɕun
																																fukasɨ	fukasɨ	fukasun
bone	hone	hone				hone (new) ~ honje (archaic)	hone	hone	hone	hone	hone	hone		puni / huni	funɨ	hunï	bone	Osada & Suyama 1977: 187	huunɨ	bone	Uwano 2018b: 156	puni	bone	Kiku & Takahashi 2005: 505	puni	bone	Nakasone 1983: 490	funi	huni	bone	Okinawago Jiten 1966: 219	puni	puni	puni	puni	puni	huni	puni	puni	*pone	puni	puni	puni	puni	ɸuni	*pone	huni	*pone	*pone
born, be, v														ɁNmariyuN		Ɂma(a)reruri	be born	Osada & Suyama 1977: 193	ɁmaarɨjuN	be born	Uwano 1977: 25	umarjuN	be born	Kiku & Takahashi 2005: 118	ʔmaariN	be born	Nakasone 1983: 513		ɁNmarijuN	be born	Okinawago Jiten 1966: 431				mmariï	mmaril	mmari:	mmari	mmaril	*Vmarer-	mariŋ	mariŋ	ma:riruŋ	mari	marasuŋ	*marer-	mariruŋ	*Vmarer-	*umarer-
bow, n		jumi												yumi		jumi	bow	Osada & Suyama 1977: 686	jumii	bow	Uwano 2017a: 149	juN	bow	Kiku & Takahashi 2005: 622	jumii	bow	Nakasone 1983: 594		jumi	bow	Okinawago Jiten 1966: 288				yum	yum	yum	yum	yum	*yumV	yuŋ	NR	yuN	yun	yuŋ	*yunV	duN	*yumV	*yumi
bowl	wan	an (wooden)				meɕiwan	wan	wan	wan	wan	wan	wan		makai		(i) misiwaN (ii) siruwaN	(i) rice bowl (ii) soup bowl	Osada & Suyama 1977: 447	cjawaN	bowl	Okamura et al 2006:[0236]	mahai	bowl	Kiku & Takahashi 2005: 536	mahai	bowl	Nakasone 1983: 523		makai	bowl	Okinawago Jiten 1966: 360				makaï	makal	NR	makaï	makal	*makari	makarï	su:-makarï	ma:rï	makarï	ʃu:ma:i	*makari	imagai	*makari	*makari
															maːri													mahai				makaz	makal	makaru
						goki
box	hako	hako				hako	hako	hako	hako	hako	hako	hako		paku / haku	haku	haku	box	Osada & Suyama 1977: 467	hakuu	box	Uwano 2017a: 144	papu	box	Kiku & Takahashi 2005: 442	pahuu	box	Nakasone 1983: 412	faku	haku	box	Okinawago Jiten 1966: 202	paku	paku	paku	paku	paku	haku	paku	paku	*pako	paku	NR	paku	paku	paku	*pako	hagu	*pako	*pako
break, snap	oʔ	oru								oː	oʔ ~ oː	oru		u:yuN	wurjun	ururi	break, snap	Osada, Suyama & Fujii 1980: 251	ujuN	break, snap	Uwano 1977: 19	hujuN	break, snap	Kiku & Takahashi 2005: 508	uN	break, snap	Nakasone 1983: 79	wuin	uujuN	break, snap	Okinawago Jiten 1966: 579	buz	bul	burun	buriï	boril	borai:	NR	buril	*burer-	buriruŋ	NR	NR	NR	NR	*burer-	buruN	*wor-	*wor-
						oɕoru	oɕoru	oɕoru	oɕoru
brew, vt														tariyuN / ɁNmari		thareruri	brew (vt)	Osada, Suyama & Fujii 1980: 244-5	sjakɨsɨɨ	alcohol brewing (n.)	pc	tarjuN	brew (vt)	Kiku & Takahashi 2005: 295	tariruN	brew	Nakasone 1983: 239		tarijuN	brew (vt)	Okinawago Jiten 1966: 513				tarï	taril	NR	NR	tari	*tar-	tariruŋ / marasïŋ	NR	NR	NR	NR	*tar- / *maras-	ma:ri	*tar- / *mar-	*tar- / *maras-
bridge	haɕ	haːɕi				haɕi	haɕi	haɕi	haɕi	haɕi	hai	haɕi		pasi	haɕi	hasi	bridge	Osada & Suyama 1977: 729	hasɨɨ	bridge	Uwano 2017a: 146	pasi	bridge	Kiku & Takahashi 2005: 422	pasii	bridge	Nakasone 1983: 384	faɕi	hasi	bridge	Okinawago Jiten 1966: 208	pasɨ	NA (pasɨ 'ladder')	paɕi	pasï	pasï	hasï	paʃi	pasï	*pasi	pasï	paʃi	patsï	patsï	haʃi	*pasi	hasi	*pasi	*pasi
broom	hoʔ	hoːki				hoːki	hoːki	hoːki	hoːki	hoːki	hoːʔ	hoːki		ho:ci	hoki	hooki	broom	Osada & Suyama 1977: 458	hooki	broom	Uwano 2018a: 300	pooki	broom	Kiku & Takahashi 2005: 518-9	poocii	broom	Nakasone 1983: 507	hoːki	hooci	broom	Okinawago Jiten 1966: 213	poːksɨ	poːkɨ	poːki	po:kï	pautsï	hautsï	pe:kï	po:kï	*pauki	po:gï	po:ki	potsï	po:ki	po:ʃi	*pauki	futti	*pauki	*pauki
broom-corn millet	kiʔ	ki(ː)bi				kibi	kibi	kibi	kibi	kibi	kibi	kibi		ma:ziN / to:ȝimi		thonokiN	great millet	Osada & Suyama 1977: 794				toogiN	great millet	Kiku & Takahashi 2005: 364	toozimii	great millet	Nakasone 1983: 323					ksɨm	ksɨm	sɨn	upugam	ukugyam	NR	upukɛm	upuge:m	*upogiamu	kïŋ / ɸuyuŋ	k'iŋ	sïŋ	ubui	ʃiŋ / ɸuiŋ	*kimi / *opogemV	c'iNti	*kimi / *opogiamu	data too varied
															wugi
bucket, large	oke ~ teoke	oke				oke ~ kataʑoke	oke ~ teoke	oke ~ tɕoːke	oke ~ teoke	oke	oke ~ teoke	oke		u:ki	wɨː ~ wuɨ	wïhï	tub	Osada & Suyama 1977: 455	wɨɨ	tub	Uwano 2018b: 145	hui	tub	Kiku & Takahashi 2005: 482	hukʔi	bucket, tub	Nakasone 1983: 461	fuki	uuki	tub	Okinawago Jiten 1966: 579	uːki	guki	uːki	u:ki	u:ki	NR	u:ki	guki	*wu:ke	uki	u:ki	uki	o:ge	bu:ki	*wo:ke	vu:gi > ugi	*wo:ke	*wo:ke
									toːoke (a large bucket for rinsing rice)	nitooke																								santu-uːki
									inaitago (for storing fertilizers)
										etsuke (bucket with a handle)
										dabosu (a large bucket for brewing alcohol or soy sauce)
	koetango (bucket for storing fertilizers)	tango (carry-on water bucket)				tango (for carrying water)	tango (for carrying water)	tago (carried on shoulders)																								midzɨtagu (for carrying water)	dʑoːmatagu (for carrying water)
								ninai (carried on shoulders)
								danoke (fodder bucket)
																																	tidaru (one-grip bucket for carrying water)
bucket, pail, small						hangiri (fodder bucket)								ta:gu / taru		thaNgo	pail	Osada & Suyama 1977: 455	taagu	pail	Uwano 2018b: 145	bakici	bucket	pc	tagu	bucket	Nakasone 1983: 227		taagu	bucket	Okinawago Jiten 1966: 501				tagu	taga / tagu	NR	NR	NR	*tago	taru / ta:ŋgu	taru	NR	NR	taru	*taru	ta:ŋu:	*tago / *taru	*tago / *taru
								kogai (hand bucket)	kogai ~ tekogai	kogai (a small bucket on legs, used for storing water for washing one's face)
buckwheat	soba (food)	soba				soba	soba	soba	soba		soba	soba		suba	NA	soba	buckwheat	Osada & Suyama 1977: 794	NR		Uwano 2017a: 157	NR		pc	subaa	noodles (made with wheat flour)	Nakasone 1983: 205	suba	suba	noodles (made with wheat flour)	Okinawago Jiten 1966: 495	suba	suba ~ soba	suba (recent loan)	sïba	soba	NR	NR	NR	*soba	suba	suba	suba	supa	suba	*soba	suba	*soba	*soba
	soma (buckwheat plant)									soma
burn, vt		mojasu				mojasu	mojasu	mojasu	mojasu	mujasu	mojasu	mojasu		me:yuN	məɕun	meeruri	burn (vi)	Osada, Suyama & Fujii 1980: 244	mëëjuN	burn (vi)	Uwano 1977: 20	muijuN	burn (vi)	Kiku & Takahashi 2005: 566	muiruN	burn (vi)	Nakasone 1983: 548	moːsun	meejuN	burn (vi)	Okinawago Jiten 1966: 367	maːsɨ	meːsɨ	moːsun	muiï	muiul	mui	muiyuï	muil	*moer-	muiŋ	muiruŋ	më:ruŋ	muiruŋ	mo:ruŋ	*moïr-	muiruŋ	*moWer-	*moer-
	jaʔ
butterly	tɕotɕo	tɕoːtɕoː ~ tɕuːtɕuː (archaic)				tɕotɕome ~ tɕutɕume	tɕutɕu	tɕoːtɕo ~ tɕuːtɕu (archaic)	tɕoːtɕo	tɕoːtɕo	tɕoːtɕo	tɕoː		haberu / habiru		habïra	butterfly	Osada & Suyama 1977: 873	habɨɨru	butterfly, moth	Uwano 2017b: 235	papiru	butterfly, moth	Kiku & Takahashi 2005: 442	tabeeruu	butterfly, moth	Nakasone 1983: 236	tɕoːtɕo (recent)	haberu	butterfly	Okinawago Jiten 1966: 198	tɕoːtɕo			pabira / pabiï	pabiï	NR	NR	pabiru	*pabirV	pabiru	pabiru	papiïu	hapiru	kabira:	*pabiru	habiru	*pabiru	*pabiru
															habura													habeːru				pabiz ~ pabira	pabiru	pabiru ~ pabiraːma
									mange~ tɕoːtɕomange [Kurume]
bury, vt	mːbeʔ							umuru	umuru	umuʔ	umuʔ ~ umuː	umeru		ho:muyuN	umjun	Ɂubïruri	bury (vt)	Osada, Suyama & Fujii 1980: 273	ɁumjuN	bury (vt)	Uwano 1977: 20	uzimjuN	bury (vt)	Kiku & Takahashi 2005: 96	ʔuzuumiN	bury (vt)	Nakasone 1983: 63		ɁuzjumuN	bury (vt)	Okinawago Jiten 1966: 575		umil		udzïm	udzïn	NR	ukïmim	udzïmi:	*uzum-	kadzamiŋ	NR	uguryaŋ	NR	dabi	?	tuigui	?	data too varied
						udzumuru	udzumuru	udumuru																				udʑumun				udzɨm	udzɨm	udzumun
		okkumuru
								ikuru	ikeru
calendar					kojon				kojumi [Chikugo]					kuyumi					kujumii	calendar	Uwano 1977: 15	kujumi	calendar	Kiku & Takahashi 2005: 193	kujumii	calendar	Nakasone 1983: 138		kujumi	calendar	Okinawago Jiten 1966: 329				kuyuŋ	NR	kuyuŋ	NR	kuyum	*koyomi	kuyuŋ / kuim'i	kuyuŋ	kuryo:ŋ	NR	kuyuŋ	*koyomi	kuyumi	*koyomi	*koyomi
									mekuri ~ himekuri [Chikugo]
carry, convey	hakoʔ	hakobu				hakobu		hakobu	hakobu		hakon	hakobu		hayasuN		(i) muci-khuri (ii) muci-Ɂikhuri	(i) bring (ii) take	Osada, Suyama & Fujii 1980: 282	hakobjuN	carry	Uwano 1977: 22	nakujuN	transport (vt)	Kiku & Takahashi 2005: 379	hajaasuN	transport (vt)	Nakasone 1983: 414							hakubun	mutʃï	mutʃï	NR	mukïm	muti:	*mot-	pakubuŋ	NR	mutsuŋ	katami	muttʃiharuŋ	*pakob- / *mot-	kuyaŋ	*pakob- / *mot-	*pakob- / *mot-
						mottɕe iku (allative), mottɕe kuru (illative)	motteku (allative), mottekuru (illative)			motte ku (allative), motte kuː (illative)					muttsɨʔikjun													mutɕiʔikun (allative), mutɕiʔkun (illative)					mutiːiksɨ
																												hajasun
																																kusɨ
cat	neko	neko				njeko	neko	neko	neko	neko	neko	neko		maya: / mayu:		maja	cat	Osada & Suyama 1977: 841	majuu	cat	Uwano 2017b: 218	mjaa	cat	Kiku & Takahashi 2005: 560	mjaa	cat	Nakasone 1983: 545		majaa / majuu	cat	Okinawago Jiten 1966: 359		nika		mayu	mayu	mayu	mayu	mayu	*mayu	maya	maya	mayu	maya	maya	*maya	ma:yu	*mayə	*mayə
															maja													majaː				maju		majaː
catch, vt	tsukamuʔ ~ tsukan ~ tsukameʔ (rare)	tsukamu				tsukamu	tsukamu	tukamu	tsukamu	tsukamu	tsukamu	tsukamu		tʃkamuN	hikkjamɨrjun	hikjacïmïruri	catch (vt)	Osada, Suyama & Fujii 1980: 021	cɨkamjuN	catch (vt)	Uwano 1977: 27	hacimjuN	catch (vt)	Kiku & Takahashi 2005: 431	sikʔaamiN / hacimiN	catch (vt)	Nakasone 1983: 175, 396	ɕikamun	cikamuN / kacimijuN	catch (vt)	Okinawago Jiten 1966: 151, 300	tsɨkam [Sarahama]		sɨkamun	tsïkam	tukamï	NR	kïkam	tsïkami:	*tukam-	tsïkamuŋ	NR	sukamuŋ	tsukamuŋ	kattʃi:ruŋ	*tukam-	k'amuN	*tukam-	*tukam-
																												hatɕimin				katsɨmiz	katsɨmil	kasamun
caterpillar	hodʑo					hoʑo (archaic)								ki:musi		ɁoNzjomusi / Ɂoojaku	caterpillar	Osada & Suyama 1977: 874	macɨmoosja	caterpillar	Uwano 2017b: 235	siibuta	caterpillar; hairy person	Kiku & Takahashi 2005: 231	kiimusi	caterpillar	Nakasone 1983: 115		kiimusi	caterpillar	Okinawago Jiten 1966: 320				mugïgaramusï	NR	NR	NR	NR	*X-musi	fugaramusï	fu:karamuʃi	sukuramusï	muimusï	fugaramuʃi	*pugara-musi	c'iŋidagu	*X-musi	*X-musi
						kemuɕi (new)	kemuɕi		kemuɕi ~ higemuɕi [Kurume]		kemuɕi	kemuɕi																kiːmuɕi				pindʑamusɨ; mugzɨgaramusɨ	sasɨmusɨ (red); mugzɨjaksɨmusɨ (black); mːgiː-nu musɨ, kuɕagi-nu musɨ (green caterpillars of a butterfly)	fuːkaramuɕi (black-haired)
		ira								ira
								okoʑe
															jaku
centipede	mukadze	mukaʑe				mukadʑe (old) ~ mukadze (new)	mukaʑe	mukaʑe	mukadʑe	mukade	mukadʑe	mukade		Nkazi	mukadʑe	mokhaze	centipede	Osada & Suyama 1977: 878	mukaazja	centipede	Uwano 2017b: 237	mukadi	centipede	Kiku & Takahashi 2005: 567	mukʔaazi	centipede	Nakasone 1983: 549	mukaːdʑi	Nkazi	centipede	Okinawago Jiten 1966: 435	nkadʑi	nkadʑa	nkadza	nkadȝi	NR	nkadi	ŋkadi	nkadȝa	*mVkaze	ŋgadȝa	ŋkadza	mukadȝi	NR	ma:dza	*mVkaza	Nkadi	*mVkaza-i	*mVka-i
charcoal	sun	suːmi				sumi	sumi	sumi	katadzumi ('hard charcoal', distinguished from kessumi 'cinder')	kaːsumi (wood charcoal	sumi	sumi		şimi	sɨmi	sïmi	charcoal	Osada & Suyama 1977: 418	sɨmii / taNzɨmi	charcoal	Uwano 2018b: 155, 158	siN	charcoal	Kiku & Takahashi 2005: 267	simii	charcoal; ink	Nakasone 1983: 194		taN	charcoal	Okinawago Jiten 1966: 511	sɨm	sɨm		sum	simgara	NR	sumkara	sïmyakï / tanga:ra	*sumVkara	sïn / taN	sïn	sïN	sïn	taN	*sïn	taN	*sïN	*sumi
																												tan				tan		tan
conch shell	horafuʔ		horagaː		horage	horafuʔ ~ horage [Morokata]			horankeː [Chikugo]					burage:		bura	conch shell	Osada & Suyama 1977: 871	buura	conch shell	Uwano 2018c: 149	bura	conch shell	Kiku & Takahashi 2005: 509	buraa	conch shell	Nakasone 1983: 496		buragee	conch shell	Okinawago Jiten 1966: 137				bura	bura	NR	NR	NR	*bora	sa:bura	sa:bura	NR	sa:bura	habura	*bora	bura:	*bora	*bora
			kaː		ke
		teppugjaː ~ teppoːgaː
		bokkuː [Shimo-Koshiki]
	ganganbo (a large, thin type)
cook, vt	jaʔ	jaku				jaku	jaku	jaku	jaku	jaku	jaku	jaku		yacuN	jakjun	jakhuri	fry, burn	Osada & Suyama 1977: 365	jakjuN	fry, burn	Uwano 1977: 18	jakjuN	roast, burn	Kiku & Takahashi 2005: 594	jacuN	fry	Nakasone 1983: 577	jakun	jacjuN	fry, burn	Okinawago Jiten 1966: 272	jaksɨ	jaksɨ	jakun	yafu	yakï	yakï	yakï	yakï	*yak-	yaki	yakuŋ	yaguN	yaki	yo:N	*yak-	daguN	*yak-	*yak-
	abuʔ (to fry, especially fish)					aburu (to fry)
cook, boil, vt														niN / niyuN		niruri	boil food (vt)	Osada & Suyama 1977: 366	njuN	boil food (vt)	Uwano 1977: 17	mjuN	boil food (vt)	Kiku & Takahashi 2005: 561	nuN /wahaasuN	boil food (vt)	Nakasone 1983: 362, 617		niiN / nijuN	boil food (vt)	Okinawago Jiten 1966: 417				ni:	ni:l	ni:	ni:m	ni:l	*ner-	ne:sïŋ	ni:ruŋ	ne:sïŋ	ne:suŋ	ne:suŋ	*niar-	ni:ruŋ	*ner- / *niar-	*ner- / *niar-
cord	nawa	naa				nawa	nawa	noː	nawa	nawa	nawa	nawa		na:	naː	noo	fishing line	Osada & Suyama 1977: 718	iruu	cord	Uwano 2018b: 154	noo	fishing line	Kiku & Takahashi 2005: 409	naa	cord	Nakasone 1983: 327	naː	naa	cord	Okinawago Jiten 1966: 399	naː		naː	na:	na:	NR	NR	na:	*na:	na:	NR	NR	NR	NR	*na	Nna	*nawa	*nawa
																																	nna (< *tsɨna)
cormorant														Ɂataku-nuri: "gulp water"								atahu	cormorant?	Kiku & Takahashi 2005: 27											atafu	atafu	NR	NR	NR	*ataku	atagu	adaku	NR	ataku	attafu	*ataku	atagu	*atako	*atako
corpse								mukuro						siniN		sizjaN-cju	human corpse	Osada & Suyama 1977: 199	NR		pc	NR		pc	siniNcu	dead person	Nakasone 1983: 189		siniN	dead person	Okinawago Jiten 1966: 477				sïnipïtu	sïnipïtu	sïmpïtu	NR	sïnigara	*sinepito	sïmpïtu	NR	sïmpïtu	NR	ʃiniduʃitu	*sinipito	siniccu / Nnitu	*sinipito	*sinipito
									gansan (deceased person) [Chikugo]
count, number, vt	kandzuʔ	kanʑuru					kandʑuru ~ kandʑeru		kanneru ~ kannuru	kandzuʔ				yunuN		jumuri	read, count	Osada, Suyama & Fujii 1980: 386	jumjuN	read, count	Okamura et al 2006:[1875]	jumjuN	read, curse, speak, count	Kiku & Takahashi 2005: 620	jumiN	read; count	Nakasone 1983: 594		jumuN	read; count	Okinawago Jiten 1966: 290				yum	yum	yum	yum	yum	*yum-	yumuŋ	yumuŋ	yumuŋ	yumuŋ	yumuŋ	*yum-	dumuŋ	*yum-	*yum-
						kazojuru ~ kanzujuru		kazojuru	kadzueru		kadzojuʔ	kadzojuru																						kadzuirun (allegedly a loan from SJ)
								jomu		jomu	jon				jumjun													jumun				jum	jum	jumun
crab	gane	gane	gani			gani	gane	gani	gani	gane	gan	kani		gani	gan	gaN	crab	Osada & Suyama 1977: 863	gaN	crab	Uwano 2017a: 143	gaN	crab	Kiku & Takahashi 2005: 153	gai	crab	Nakasone 1983: 96	gai	gani	crab	Okinawago Jiten 1966: 188	kan			gaŋ	gaŋ	kaŋ	kaN	amam	*kani	kaŋ	gani	kaN	kai	kaŋ	*kani	kaNna	*kani	*kani
crow	karas	karaːsu				karasu	karasu	karasu	karasu	karasu	karai	karasu		garaʃi	garasɨ	garasï	crow	Osada & Suyama 1977: 847	garaasɨ	crow	Uwano 1977: 17	garasi	crow	Kiku & Takahashi 2005: 152	garaasi	crow	Nakasone 1983: 108	juːgaraːɕi	garasi	crow	Okinawago Jiten 1966: 189	garasa	garaɕa	garasa	garasa	garasa	garasa	garasa	garaʃa	*garasa	garasï	garasa	garasï	garasï	garasï	*garasu	garaci / garasa	*garasu	*garasï
																												garasa
cultivate, vt		uʔ	utsu			utsu				utsu				ke:syuN		khazïruri	till, plough (vt)	Osada & Suyama 1977: 692	(i) ɁucjuN (ii) sɨkjuN	(i) till, plough (ii) plough	pc	hadjuN	till, plough (vt)	Kiku & Takahashi 2005: 435	haziruN / hukʔusuN	till	Nakasone 1983: 403, 464		keesuN	till, plough (vt)	Okinawago Jiten 1966: 319				kadi	kadzïl	kadi	NR	kadil	*kad-	ka:su	NR	ke:suN	ka:ɸuŋ	kaisuN	*kais-	kaN	*kaes-	*kaes-
									suku
								tagajasu			tagajaʔ	tagajasu
							okosu	okosu
																												hadʑiːn				kadʑiz	kadil
																																		kaisun
															atsɨkəːjun
curse, n	madʑinawi [Tokara islands]								madʑine [Chikugo]					Ɂicizama / nure:gutu		noreguci	curse (n)	Osada & Suyama 1977: 544	norësɨNgii	curse	pc	kuci	mouth, rumour, curse	Kiku & Takahashi 2005: 184					Ɂicizama / nureegutu	curse (n)	Okinawago Jiten 1966: 248, 426				nuru:	nuru: / iddama	NR	NR	NR	*noro:	ïkïro: "living spirit"	NR	NR	dafumai	NR	?	nu:ri / ikiru	*nor- / *ekiro	*eke- / *nor-
cut, vt	kiʔ	kiru				kiru	kiru	kiru	kiru	kiː	kiː ~ kiʔ	kiʔ		ciyuN	kirjun	kiruri	cut (vt)	Osada, Suyama & Fujii 1980: 356-7	kɁijuN	cut (vt)	Uwano 1977: 19	kjuN	cut (vt)	Kiku & Takahashi 2005: 171	ciN	cut	Nakasone 1983: 287	kiːn	cijuN	cut (vt)	Okinawago Jiten 1966: 150	kssɨ	ksɨː	kisun	kïsï	tsï:	sï:tsï	kiʃi	kï:	*kis-	kïsuŋ	ʃisuŋ	ssuŋ	kïsï	ʃiʃuŋ	*kis-	ccuŋ	*kis-	*kir-
																																ffasɨ (to cut with scissors)
cut, mow, vt	kaʔ	karu				karu	karu	karu	karu	kaː	kaː ~ kaʔ	karu		kayuN	karjun	kharuri	cut (grass etc.)	Osada, Suyama & Fujii 1980: 338	kajuN	cut (grass etc.)	Uwano 1977: 18	hajuN	cut (grass etc.)	Kiku & Takahashi 2005: 445	haN	cut (grass etc.)	Nakasone 1983: 418	hain	kajuN	cut (grass etc.)	Okinawago Jiten 1966: 301	kaz	kal	karun	kaï	kal	NR	suri	kari:	*kar-	karuŋ	NR	karuN	karuŋ	karuŋ	*kar-	karuN	*kar-	*kar-
																																	nagzɨ
defeat, lose	makuʔ	makuru				makuru	makuru	makuru	makuru	makuʔ	makuʔ	makuru		makiyuN	məːrjun	meheruri	lose (vi), be defeated	Osada & Suyama 1977: 686	mëëjuN / makɨjuN	lose (vi), be defeated	Uwano 1977: 20	maijuN	lose (vi), be defeated	Kiku & Takahashi 2005: 526	makʔiiruN	lose (vi), be defeated	Nakasone 1983: 515	makiːn	makijuN	lose (vi), be defeated	Okinawago Jiten 1966: 360	makiz	makil	makirun	maki	makil	maki	NR	makil	*maker-	makiruŋ	NR	makiruŋ	makiruŋ	makiruŋ	*maker-	magiruŋ	*maker-	*maker-
defecation	kuso	kuso				kuso	kuso	kuso	kuso	kuso	kuso	kuso		kusu	kuɕu	kusu	faeces	Osada & Suyama 1977: 164	kusjuu	faeces	Uwano 2017a: 147	kusu	faeces	Kiku & Takahashi 2005: 182	kusuu	faeces	Nakasone 1983: 125	kusuː	kusu	faeces	Okinawago Jiten 1966: 342	fsu	fɕu	ssu	fusu	fusu	fusu	ffu	fuʃu	*kuso	fuʃu	susu	futsu	fufu	su:	*kuso	ccu:	*kuso	*kuso
												daiben
							unko (nursery language)	unko (recent)		untɕi (nursery language)	unko (nursery language)	unko
								fun (bird's faeces)	fun (bird's faeces)	fun (bird's faeces)
							baba ~ be (nursery language)
die	keɕin	ɕinu				keɕinuru	ɕinuru	ɕinuru	ɕinu ~ ɕinuru	ɕin	ɕinu	ɕinu		kusu	sɨnjun	kusu	faeces	Osada & Suyama 1977: 164	kusjuu	faeces	Uwano 2017a: 147	kusu	faeces	Kiku & Takahashi 2005: 182	kusuu	faeces	Nakasone 1983: 125	ɕinun	kusu	faeces	Okinawago Jiten 1966: 342	sɨn	sɨn	ɕinun	sïŋ	sïŋ	sïŋ	sïŋ	sïŋ	*sin-	sïnuŋ	ʃinuŋ	sïnuŋ	sïnuŋ	sïnuŋ	sin-	Nniruŋ	*sin-	*sin-
																												maːsun (familal)				maːz-samaz (honorfici)
dig, vt	hoʔ	horu				horu	horu	horu	horu	hoː	horu	hoʔ ~ horu		huyuN	furjun	hururi	dig	Osada, Suyama & Fujii 1980: 349	hujuN	dig	Uwano 1977: 19	pujuN	dig	Kiku & Takahashi 2005: 509	puN	dig	Nakasone 1983: 499-500	fuin	hujuN	dig	Okinawago Jiten 1966: 216	puz	pul	purun	puï	pul	hui	NR	pul	*por-	puruŋ	puruŋ	puruŋ	puruŋ	puruŋ	*por-	huruN	*por-	*por-
dirt, filth	doro	doro				doro	doro	doro (dirt in the field)	noro [Kurume, Asakura district]	doro	doro	doro		gahwara	doro (reportedly a loan from Mainland)	hwïgoro	dirt	Osada & Suyama 1977: 183	Ɂaa	dirt	Uwano 2017a: 147	aa / goora	dirt	Kiku & Takahashi 2005: 11, 208	piNgu / juguuri	dirt	Nakasone 1983: 453, 588	duruː	Ɂaka / gahwara / hwiNgu	dirt, grime	Okinawago Jiten 1966: 107, 187	duru	duru	duru	naba	naba	NR	NR	naba	*naba	gaba	gaba:	futarï	gaba	gaba	*gaba	gaba	*gaba	*naba / *gaba
								dobe (dirt on the street or in a ditch)	dobe (mud in the streams, ditches or on the street)
									dobasu
															muta (rare)																			mitsa (mud, clay)
ditch	midzo ~ midzogoː	mizo				midzo ~ midzogo			midzo	midzo		midzo		Nȝu	midʑo	mizo	ditch	"Osada Suma no Amami ni Minwa to Mukashigatari (2)" 1993: 2, 117	miizju	ditch	Uwano 2018b: 157	koonja / nizju / hiNzju	ditch, groove	Kiku & Takahashi 2005: 208, 393, 480	zuu / mizu / mizuu	ditch, groove	Nakasone 1983: 272, 542		Nzju	ditch	Okinawago Jiten 1966: 438	mdzu	mdʑu		mizu / ŋzu	mizu	NR	NR	tu:ra	*mezo	nȝu / miȝugura	midzu	midzo:rï	mintsïŋura	nȝu	*mezo	midu / Ndu	*mezo	*mezo
		ide (archaic)					ide	idʑe	ide ~ idje
									hori ~ horiwari [Chikugo]
									ego [Chikugo]
dog	in	in	in ~ inu			in	in	in ~ inu	in	in	in	in ~ inu		ɁiN	in	ɁiN	dog	Osada & Suyama 1977: 841	ɁiN	dog	Uwano 2017a: 147	inu	dog	Kiku & Takahashi 2005: 73	ɁiNnukɁwaa	dog	Nakasone 1983: 51	ingwaː	ɁiN	dog	Okinawago Jiten 1966: 255	in	in ~ ina	in	iŋ	iŋ	iŋ	iŋ	ina	*enV	iŋ	iŋ	inu	iŋ	iŋ	*enu	iŋ	*enu	*enu
draw (water), vt	kun	kumu				kumu	kumu	kumu	kumu	kumu	kun	kumu		kumiN/ kunuN	kˀumjun	kumuri	draw (water) (vt)	Osada, Suyama & Fujii 1980: 339	kɁumjuN	draw (water) (vt)	Uwano 1977: 18	kumjuN	draw (water) (vt)	Kiku & Takahashi 2005: 192	kɁumiN	draw (water) (vt)	Nakasone 1983: 137	kumun	kumuN	draw (water) (vt)	Okinawago Jiten 1966: 334	fum	mː	fumun	fum	fum	fum	fum	m:	*fum-	fumuŋ	NR	fumuŋ	funuŋ	ɸunuŋ	*kum-	Nmuŋ	*kum-	*kum-
drill, make a hole	hogas					hogasu	NR	hogu	hogasu	hogasu	NR	NR		mi: atʃuN		mïï-hogasuri	make a hole	Osada, Suyama & Fujii 1980: 357	hugasjuN	make a hole	Uwano 2017a: 156	ɁjuN	drill hole (with bradawl)	Kiku & Takahashi 2005: 78	mii	hole	Nakasone 1983: 530		mii hugasuN / mii ɁakijuN	make a hole	Okinawago Jiten 1966: 215					mm	mm	NR	m / mmasï	*Vmi	mi:pïguŋ	pikkuŋ	NR	NR	pikuŋ	*me:pik-	hikiruŋ	*pik-	*pik-
									hodʑikuru
	akuʔ																															akiz
drunk, be	jokuro	jokurau				NR	jekurau				jopparoː	ekusaru		wuiruN / wi:yuN	jukˀurjuri	humïkhasuri	drunk, become	Osada & Suyama 1977: 339	juujuN	drunk, become	Uwano 2018a: 303	huijuN	drunk, become	Kiku & Takahashi 2005: 486	uiruN	drunk, become	Nakasone 1983: 55		wiijuN	drunk, become	Okinawago Jiten 1966: 595				byu:	byu:l	NR	piïm	bi:fuʃ	*biyur-	bi:ŋ / biruŋ	NR	bi:takariruŋ	bi:	byu:ȝiri	*wir-	biruŋ	*wir-	*wir-
							jou (to get motion sickness)	juː	jou	joː	joː	joː ~ jou																wuijun				bjuːz	biːfuɕaril	biːrun
dry, vi	kawaʔ ~ kaaʔ	kaaku				kawaku (recent)	kawaku	kawaku	kawaku ~ kaːku	kawaku	kawaʔ	kawaku		ka:racuN	kawakjun	kho(o)rakhuri	dry (vi)	Osada, Suyama & Fujii 1980: 256	koorakjuN	dry (vi)	Uwano 1977: 24	hoorakjuN	dry (vi)	Kiku & Takahashi 2005: 521	haaracuN / haacuN	dry (due to heat) (vi)	Nakasone 1983: 375	haːkin	kaaracuN	dry (vi)	Okinawago Jiten 1966: 298	kaːksɨ			ka:rakï	katsï	ka:tsï	NR	ka:rakï	*ka:raki-	ka:raguŋ	kha:rake:ŋ	kabakuŋ	ka:rakuŋ	ka:roŋ	*kawarak-	kabaruŋ	*kawarak-	*kawarak-
	koraʔ					koragu									korakjun													haːrakun				kaːraksɨ	kaːraksɨ	kaːrakun
								iroku (air, laundry)
	hiagaʔ (laundry)					hiagaru (laundry)	hiru ~ hiagaru (laundry)	hiru (laundry, earth)	hiagaru (laundry)
										sajuʔ
duck	kamo	kamo				kamo	kamo	kamo	kamo	kamo	kamo	kamo		kamu / ga:tui		Ɂahiru	duck	Osada & Suyama 1977: 847 in entry for gaagaa	kamoo	duck	Uwano 2017b: 228	apira / apiru	duck	Kiku & Takahashi 2005: 36	kamuu	duck	Nakasone 1983: 107		kamu	duck	Okinawago Jiten 1966: 305				ga:na / kamu	NR	NR	NR	ga:na	*ga: / *kamo	ka:dure:	ga:dure:	ga:turï	ga:turi	ga:tturya	*ga:tori	kutya	*ga:-tori	*kamo / ka:-tori
	ahi	ahiː				ahiru	ahiru	ahiru	ahiru	ahiː	ahiru	ahiru			ahiraː													ahiru						apira (domesticated)
																																gaːna (domesticated)	gaːna (domesticated)	gaːdure (mallard)
dull	nibi					nibi	nibuka	nibiː			nibuka ~ ninka	nibuka		duNnasaN		duNnasari	body movement is slow due to illness or fatigue	Osada, Suyama & Fujii 1980: 193	duNnaahai	blunt, slow	Uwano 2018b: 172	duNnasaN / nensaN	slow	Kiku & Takahashi 2005: 362, 408	duNnaseN	dull (movement)	Nakasone 1983: 320		duNnasaN	blunt, slow	Okinawago Jiten 1966: 179	nivkaz	nifuɕaːl		nivkaï	nivkal	ɲu:kai	NR	nifuʃl	*nebukar-	namaruŋ	NR	namaraŋ	namari	na:ri	namar-	NR	*nebu- / *namar-	*nebu- / *namar-
		nutaka
										donka																		runnaɕen						dunnaːn
									waruka
															tsɨppo
																												namariːn
																																		nuroːn
dust	hokoi	hokoi				subo		subo (bigger)						hukui		huhuN	dust	Osada & Suyama 1977: 903	gumii	dust	Uwano 1977: 14	puumu	dust	Kiku & Takahashi 2005: 489	pukʔui	dust	Nakasone 1983: 138		hukui	dust	Okinawago Jiten 1966: 218				puki	puki	puki	puki	puki	*poke	fukui	pukhui	fukudzï	fukuntsï	pyuʃʃi	*pukori	kkuŋ	*pukori	*pukori
								hokori (smaller, finer)	hokori	hokoi	hokoʔ	hokori																fukkui						fukui
															hoːmə																		gomi
							gomi		gomi
																																mtabuki
ear, grain	ho	ho				ho	ho	ho	ho	ho	ho	ho		hu:	fu	hu	ear of grain	Osada & Suyama 1977: 789	huu	ear of grain	Uwano 2017b: 213	puu	ear of grain	Kiku & Takahashi 2005: 486	puu	ear of grain	Nakasone 1983: 457	fuː	huu	ear of grain	Okinawago Jiten 1966: 224	puː	puː	puː	pu:	pu:	hu:	pu:	pu:	*po:	pu:	pu:	pu:	pu:	pu:	*po:	hu:	*po:	*po:
earth	tsuʔ					tsutɕi	tsutɕi	tutɕi				tsutɕi		Nca		michja	earth	Osada & Suyama 1977: 902	Ncjaa	earth	Uwano 2018b: 142	duru	earth, mud	Kiku & Takahashi 2005: 360	micaa	earth	Nakasone 1983: 541		Ncja	earth	Okinawago Jiten 1966: 434			ɕitɕi	mta	mta	nta	mta	mta	*mVta	nta	mitsa "clay"	nta	akamita	dȝi:	*mita	Nta	*mita	*mita
															niɕa													ntɕaː				mta	mta	mitsa (mud, clay)
		doro							doro	doro	doro
																																		dʑiː
east	higaɕ	higaɕi				higaɕi	higaɕi	higaɕi	higaɕi	higaɕi	higaɕi	higaɕi		Ɂagari		Ɂagare	east	Osada, Suyama & Fujii 1980: 140	Ɂagaarɨ	east	Uwano 2017b: 223	agarii	east	Kiku & Takahashi 2005: 20	ʔagaari	east	Nakasone 1983: 5		Ɂagari	east	Okinawago Jiten 1966: 103				agaï	agal	aga'i	akaï	agal	*agari	a:rï	a:ru	arï / a:rï	a:ŋta	Ɂai	*aCarï	agai	*agarï	*agari
															agarə													agaːri				agaz	agal	an
eat, vt.	kuː ~ ku	kuː	kuː			kuː	kuː	kuː	kuː	kuː	kuː	kuː		kwayuN		khamuri	eat	Osada & Suyama 1977: 321	kamjuN	eat	Uwano 1977: 19	koreN	eat	Kiku & Takahashi 2005: 211	kʔeN	eat	Nakasone 1983: 115		kamuN	eat	Nishioka & Nakahara 2006: 201				fo:	fau	fau	fai	fu:	*fua-	fo:ŋ	fufai-	foŋ	fo:ŋ	foŋ	*ku(r)-	huŋ	*kur-	*kur-
	kan														kamjun													keːn
	kuro (derogative)	kurau (derogative)				kurau (derogative)				kurau (derogative)	kurau (derogative)	kurau ~ kuroː (derogative)																kwain (derogative)				foː	fuː	ffun
	tamoʔ (more refined)	taberu ~ tamoru (rare)				taburu (new)	taburu (more refined)	taberu (more polite/feminine)	taberu (more polite)
eel	unaʔ	onaːgi	unagi			unagi	unagi	unagi	unagi	unagi	unan	unagi		ʔNnazi	onagi	Ɂonagi	eel	Osada & Suyama 1977: 856	Ɂunaagi	eel	Uwano 2017b: 227	unagi	eel	Kiku & Takahashi 2005: 110	ʔunaazi	eel	Nakasone 1983: 138	unaːgi	ʔNnazi	eel	Okinawago Jiten 1966: 432	unagzɨ ~ mnagzɨ	unagzɨ	unai	mnagï	unagï	NR	NR	unagï / uzï	*unagi	unai	uzi / unai	NR	NR	unai	*unai	nada / dagina	*unagi	*unagi
egg	tamago	tamago				tamago	tamago	tamago	tamago	tamago	tamago	tamago		ku:ga		khoga	egg	Osada & Suyama 1977: 362	kuuga	egg	Uwano 2017b: 228	huga	egg (of bird)	Kiku & Takahashi 2005: 490	hugaa	egg; testicle	Nakasone 1983: 460		kuuga	egg; testicle	Okinawago Jiten 1966: 345				tunaka	kuga	tunaka	tunaka	ku:ga / tunaka	*koga / *tonaka	kuga	kuga / tunaga	kɛ:	tunaga	kuŋga	*koga / *tonaka	kaiŋgu	*koga / *tonaka	*koga / *tonaka
															kʔuga													fuga					kuga	koːma
																																tunaka
eggplant	nasuʔ	nasubi				nasubi	nasubi	nasubi	nasubi	nasubi	nasubi	nasu		na:ʃibi	nasɨbi	nasubi	eggplant	Osada & Suyama 1977: 801	nasɨɨbi	eggplant	Uwano 2017b: 227	nasibi	eggplant	Kiku & Takahashi 2005: 380	nasiibi	eggplant	Nakasone 1983: 334	naɕiːbi	naasibi	eggplant	Okinawago Jiten 1966: 402	nasɨpsɨ	nasɨbɨ	nasabi	na:sïpï	NR	NR	NR	NR	*na:sibi	nasabï	nasabi	nasïpi	nasapï	nasubi	*nasabi	na:ŋ	*nasVbi	*na:sVbi
enemy	teʔ													katatʃi / titʃi		khataki / theki	enemy	Osada & Suyama 1977: 611	katakii	enemy	Uwano 2017b: 213	tiki	enemy	Kiku & Takahashi 2005: 337	kataacii / ticii	enemy	Nakasone 1983: 100, 297		kataci / tici	enemy	Okinawago Jiten 1966: 313, 516				katakï	katatsï	NR	tikï	katakï	*kataki / *teki	katakï / tikï	NR	ha:	wa:narï	tiki	*kataki / *teki	katati	*kataki / *teki	*kataki / *teki
extinguish, vt	kes	kesu				kesu		kesu		kesu	kesu	kesu		tʃa:syuN / kunsyuN		kjeesuri	extinguish (vt)	Osada, Suyama & Fujii 1980: 363	kɁjaasjuN	extinguish (vt)	Uwano 1977: 18	kjaasjuN	extinguish (vt)	Kiku & Takahashi 2005: 169	ceesuN	extinguish (vt)	Nakasone 1983: 250		cjaasuN	extinguish (vt)	Okinawago Jiten 1966: 141				kya:sï	kisi	NR	sïtaʃi	ke:sï	*kiyas-	ke:sïŋ	NR	NR	ke:hi	kesuŋ	*kiyas-	kyaŋ	*kiyas-	*kiyas-
	kijas						kijasu		kijasu						kˀeɕun													kjaːsun				kjaːsɨ	keːsɨ	keːsun
fall, vt (rain)	fuʔ	furu				furu	furu	furu	furu	fuː	fuʔ	fuʔ		huyuN	furɨn	hururi	rain (vi)	Osada, Suyama & Fujii 1980: 244	hujuN	rain (vi)	Uwano 1977: 19	pujuN	rain (vi)	Kiku & Takahashi 2005: 509	puN	rain (vi)	Nakasone 1983: 500	fuin	hujuN	rain (vi)	Okinawago Jiten 1966: 217	fuz	fuː	fuːn	fuï	fu:	fu:	NR	fu:	*fu-	fui / ho:ŋ	fuŋ	fya	fufi	fufuŋ	*pur-	huruŋ	*pur-	*pur-
												ajuʔ
fang	kiba	kiba				kiba	kiba	kiba	kiba	kiba	kiba	kiba		tʃi:ba	kˀiba				kɁiiba	fang	Uwano 2018b: 152	kiibaa	canine tooth, fang	Kiku & Takahashi 2005: 159	ciibaa	canine tooth, fang	Nakasone 1983: 249	kiba	ciiba	canine tooth, fang	Okinawago Jiten 1966: 148	ksɨːbaː	ksɨːba	giːbaː	pa:	pa:	pa:	pa:	pa:	*pa:	gï:ba:	gi:pa:	NR	NR	gi:ba:	*gi:ba:	c'iha	*kiba	*kiba
fat (oil)	abura	abura				abura	abura	abura	abura	abura	abura	abura		ɁaNda	ʔabura	Ɂabura	fat, oil	Osada & Suyama 1977: 372	ɁaNbaa	fat, oil	Uwano 2018a: 301	abura	fat (n), oil	Kiku & Takahashi 2005: 159	ʔaNdaa / ʔaNraa	fat (n), oil	Nakasone 1983: 29	ʔanra	ɁaNda	fat (n), oil	Okinawago Jiten 1966: 116	avva	avva	aba	avva	avva	avva	avva	avva	*abura	aba / awa	aba	aba	aba	aba	*abura	anda	*abura	*abura
female, animal	mentsu (derogative)	mesu				mesu	mesu	mesu	mettɕo	mentɕoː	mesu	mesu		mi:muN	mɨː	mïï	female, animal	Osada & Suyama 1977: 831	mɨɨmuN	female, animal	Lawrence & Okamura 2009: 179	mii	female, animal	Kiku & Takahashi 2005: 543	miimuN	female, animal	Nakasone 1983: 536	miːmun	miimuN	female, animal	Okinawago Jiten 1966: 375	miː	miː	miːmu	mi	mi	mi	mi	mi:	*me	mi:munu	mi:munu	NR	NR	mi:munu	*me-	mi:	*me	*me-
	men							men (mostly about birds/hens)
ferment						homeku [Higashi Morokata]								wa-cuN		wakhuri	ferment (vi)	Osada, Suyama & Fujii 1980: 257	huumɨcjuN	ferment (vi)	pc	pumikjuN	become humid; ferment (vi)	Kiku & Takahashi 2005: 508	pumicuN	become damp; ferment (vi)	Nakasone 1983: 495		humicuN	become damp; ferment (vi)	Okinawago Jiten 1966: 218				bakï	bakï	NR	NR	bakï	*bak-	baguŋ	NR	NR	NR	NR	*bag-	NR	*bak-	*wak-
fertilizer, manure	koe	kojaɕi				koje	koi		kojaɕi ~ koe	kojaɕi ~ koe	kojaʔ ~ koe	kojaɕi		kwe:	kwəː	kwee	fertilizer, manure	Osada, Suyama & Fujii 1980: 540	kɁwëë	fertilizer, manure	Uwano 2018b: 146	koi	fertilizer, manure	Kiku & Takahashi 2005: 205	kʔwee	fertilizer, manure	Nakasone 1983: 145	kwai	kwee	fertilizer, manure	Okinawago Jiten 1966: 349	ffai	ffai	koi	ffai	NR	NR	NR	ffai	*kuwae	kwai / ko	koi	NR	ko:i	koi	*kuwae	kwai	*kuwae	*kuwae
							daragoi (human manure)	daru (human manure)
		tamai (human manure)
field, agricultural	hatake	hatake				hatsuke	hatake	hatake	hatake	hatake	hatake	hatake		haru / hataki	hatəː	hathe	field, agricultural	Osada & Suyama 1977: 691	hatëë	field, agricultural	Uwano 2018a: 303	pattai / paru	field, agricultural	Kiku & Takahashi 2005: 433, 448	paruu / patʔaakʔi	field, agricultural	Nakasone 1983: 387, 417		haru / hataki	field, agricultural	Okinawago Jiten 1966: 208, 209	pataki		pataki	pari	pal	hai	pari	pal	*parï	patagi	pataki	pïte:gi	ta:hataki	hatte	*patake	haru / hatagi	*pari / *patake	*paru / *patake
	hai ~ haru							haru																				faruː				pari	paru
																																kafutsɨː (a field within the range of a house's yard)
																																sakamadzɨː (a field on a slope)
field, rice	ta ~ tambo	ta				ta	tannaka	ta	tambo	tanaka ~ tannaka	tambo	ta		ta:	taː	tha	paddy field	Osada & Suyama 1977: 693	taa	paddy field	Uwano 1977: 5	taa	paddy field	Kiku & Takahashi 2005: 277	taa	paddy field	Nakasone 1983: 219	taː	taa	paddy field	Okinawago Jiten 1966: 501	taː	taː	taː	ta:	ta:	ta:	ta:	ta:	*ta:	ta:	ta:	tanaga	ta:	ta:	*ta:	ta:	*ta:	*ta:
field, wild							NR		noppara	noppara	noppara			mo:								yama	mountain, uncultivated land	Kiku & Takahashi 2005: 601	moo	hill; overgrown field	Nakasone 1983: 567		moo	overgrown field	Okinawago Jiten 1966: 384	nuː	nuː	gajaːnuː	nu:	nu:	nu:	nu:	nu:	*no:	nu:	nu:	nu:	nu:	nu:	*no:	nu:	*no:	*no:
		kusajama								nojama
	kusawara					kusawara			kusappara			kusahara			kusawara
																												kusammoː
								kusaba
												harappa
fire	hi	hi				hi	hiː	hi	hi	hi	hi			hwi:		Ɂmacï	fire	Osada & Suyama 1977: 414	ʔmaacɨ	fire	Uwano 2017b: 213	maci	fire	Kiku & Takahashi 2005: 532	pʔii	fire	Nakasone 1983: 423	piː	hwii	fire	Okinawago Jiten 1966: 233			piː	umatsï	umatsï	umatsï	umakï	umutsï	*umati	pï:	pi:	pï:	pï: / piï	pi:	*pi:	ci:	*umaki / *pi:	*pi:
															mˀatsɨ																	umatsɨ	umutsɨ
firewood	tabbon	takimon				takimon	takumon ~ takimon	takimon	takimon (from dry branches)					tamuN		meesigï	firewood	Osada & Suyama 1977: 417	toN	firewood	Uwano 2017b: 223	tamunu	firewood	Kiku & Takahashi 2005: 294	tamuunu	firewood	Nakasone 1983: 238	tamun	tamuN	firewood	Okinawago Jiten 1966: 510	tamunu	tamunu	tamunu	tamunu	tamunu	tamunu	tamunu	tamunu	*tamono	tamunu		ta:munu	tamunu	tamunu	*tamono	timunu	*tamono	*tamono
											takigi	takigi
						wareki		wareki	wariki (from split logs)	wareki (from split logs)
											maki																					maːki (miscellaneous trees, tree branches)		maːki (miscellaneous trees used as fuel)
															mesɨmun ~ məsɨmun
																																		udʑiru (twigs used as fuel)
fish						sakana (new)			sakana (food)		sakana	sakana		iyu		Ɂjuu	fish	Osada & Suyama 1977: 855	Ɂjuu	fish	Uwano 2017b: 220	ʔjuu	fish	Kiku & Takahashi 2005: 77	ʔjuu	fish	Nakasone 1983: 586		Ɂiju	fish	Okinawago Jiten 1966: 253				ïzu	ïzu	ïzu	ïu	ïzu	*iu	idzu	idzu	yu:	itsu	iȝu	*ezu	iyu	*eyu	*eyu
	iwo	ijo	iwo			iwo (archaic)	iwo	iwo (Youra in Tsukumi)	io (living fish)	iwo					ʔjuː													ʔjuː				zzu	zzu	idzu
												uo
fish, vt.														ɕiyuN		kuwasuri	fish (vt)	Osada, Suyama & Fujii 1980: 271	ɁjuukɁwaasɨɨ-sjuN	fish (vt)	Uwano 2017a: 144	kwaasjuN	fish (vt)	Kiku & Takahashi 2005: 198	kʔwaasuN	fish (vt)	Nakasone 1983: 142	kwaːsun	cijuN	fish (vt)	Okinawago Jiten 1966: 150	ffasɨ [Kurima]		hoːsun	tsï:	tsï: / tsu-bugu "fishing pole"	NR	turai (past)	tsï:	*tur-	ho:sïŋ	NR	hosuŋ	ɸo:ɸuŋ	utʃi	?	suruN	*tur-	*tur-
	tsuʔ	tsuru				tsuru	tsuru	turu	tsuru	tsuː	tsuː ~ tsuʔ	tsuru			tsɨrjun
																																	tul
fish for, scavenge	asaʔ													ɁasayuN	idʑari	Ɂasaruri	scratch around looking for (vt)	Osada, Suyama & Fujii 1980: 351	ɁamajuN	scratch around looking for (vt)	pc	asajuN	scratch, dig (vt)	Kiku & Takahashi 2005: 23	hasaaruN	search around	Nakasone 1983: 384	NA	ɁasajuN	search around	Okinawago Jiten 1966: 124	asaz	aɕalː		asaï	asal	asai	asaï	aʃal / idal	*asar-	asarago:	NR	NR	NR	NR	*asar-	Ndai	*asar-	*asar-
																																		isoːparun
	ketoi (foraging for shells)							kaihori (foraging for shells)				kaitori (foraging for shells)
		ɕiogari										ɕiogari
										ɕiohigjaː
							funanagusami; funadeoki
fishing hook	tsui-bai													Ɂiyuzi:		cïbari	fishhook	Osada & Suyama 1977: 718	cɨrɨɨ	fishhook	pc	cii	fishhook	Kiku & Takahashi 2005: 299	cii	fishhook	Nakasone 1983: 245		Ɂijuzii	fishhook	Okinawago Jiten 1966: 253				kï:	tsï: / tsï:gama	NR	NR	tsï: / gagï	*ti:	tsï:	ʃi:	ga:sï	tsï	ʃi:	*ti:	tsi:	*ti:	*ti:
fishing pole	sao ~ tsuidzao	sao				sawo	sawo	sawo	sao	sao	sao	sao		so: / ɕiNbuku	ɕoː	cïNboho	fishing rod	Osada & Suyama 1977: 718	cɨNboo	fishing rod	Uwano 2018c: 136	ciibuu	fishing rod	Kiku & Takahashi 2005: 301	ciNbukʔu / cinbuhu	fishing rod	Nakasone 1983: 291	soː	ciNbuku	fishing rod	Okinawago Jiten 1966: 158	soː	ɕoː	sau	so: / tsu-bugu	bivsï / sau	NR	NR	ʃo: / ʃau	*sau / *buku	so: / tsïbugu	sau		za:	so:	*sau	so: / Nbugu	*sau / *boko	*sau / *-boko
fish scales	iruko	ikko	iriko					ira						ʔiritʃi	ikki	ʔirikhi	fish scales; dandruff	Osada & Suyama 1977: 835	Ɂikkɨɨ	fish scales; dandruff	Uwano 2018b: 142	iiki	fish scales; dandruff	Kiku & Takahashi 2005: 49	ʔiricii	fish scales; dandruff	Nakasone 1983: 48	iriːki	ʔirici	fish scales; dandruff	Okinawago Jiten 1966: 258	izki	ilki	iraki	iïki	NR	NR	NR		*irike	iragï	iraki	irigi	iragi	iru	*eraki	itu	*eraki	*eri/aki
	uroko					uroko	uruko		uroko	uroko	uroko	uroko
flatfish, flounder	ega	eːga	eː		eiga									ka:ʃanuhwa:-iyu		khathahiraʔju	flatfish, flounder, sole	Osada & Suyama 1977: 859	NR		Uwano 2017b: 226	pibiki	largetooth flounder	Kiku & Takahashi 2005: 474					kaasjanuhwaaɁiju	sole, flounder	Okinawago Jiten 1966: 298	iː			pïsa-zzu	psa-zzu	NR	NR	pïgïsïmi	*pisa-iu	katapïsa-idzu	pisa-idzu	katapïsa-iyu	katapïsa-idzu	piʃa-idʒu	*(kata)pisa-ezu	katatsa-iyu	*(kata)pisa-eyu	*(kata)pisa-eyu
																																kamavta
	katahiraiwo 'olive flounder'	katahirajo, more usually meaning 'olive flounder' (hirame, Paralichthys olivaceus)													katahiraʔju													pirataːʔjuː				[Nagahama and Sawada] pssazzu, [Ikema] ssa		pisaidzu
																																bzɨːkumja ~ bzɨːkunja (also 'fugu')
																																	psɨgisɨmi
	karei					kari	kareː	kareː		kareː	karei	karei
flea	non	noːmi				nomi	nomi	nomi	nomi	nomi	non	nomi		numi	numi	numi	flea	Osada & Suyama 1977: 874	nuumi	flea	Uwano 2017a: 149	nuN	flea	Kiku & Takahashi 2005: 406	numi	flea	Nakasone 1983: 361	innumi	numi	flea	Okinawago Jiten 1966: 425	num	num	nun	num	nom	nom	num	num	*nom	nuŋ	nuŋ	nuŋ	nuŋ	nuŋ	*nomi	nuoŋ / nuŋ	*nomi	*nomi
flour	ko	kona ~ ko				kona	ko	ko	ko	ko	kona	kona		ku:	ku	khu(u)	powder	Osada & Suyama 1977: 351	kunaa	powder	Uwano 2017b: 214	kuu	powder	Kiku & Takahashi 2005: 176	huu	flour	Nakasone 1983: 457	fuː	kuu	powder	Okinawago Jiten 1966: 344	kuː	kuː	kuː	ku:	ku:	ku:	ku:	ku:	*ko:	ku:	ku:	ku:	ku:	ku:	*ko:	kuŋ	*ko:	*ko:
flow, vi	nagaruʔ				nagaruʔ	nagaruʔ [Morokata]								nagariyuN		(i) nagareruri (ii) haruri	(i) flow (in water) (ii) flow (vi)	Osada, Suyama & Fujii 1980: 245, 279	nagarɨjuN	flow (vi)	Uwano 1977: 27	nagarjuN	flow (vi)	Kiku & Takahashi 2005: 377	nagaariN	flow (vi)	Nakasone 1983: 332		nagarijuN	flow (vi)	Okinawago Jiten 1966: 404				naga	na:ruŋ		nakarim	nagaʃar:	*nagar-	nagariŋ	na:ruŋ	naŋgaruŋ	na:riruŋ	na:riruŋ	*nagar-	nagariruŋ	*nagar-	*nagar-
fly, n	he	hjaː				fe	hjaː	hai ~ heː ~ feː (archaic)	hai ~ feː (Ukihashi, Asakura) ~ heː (Chikugo)	hjaː	hjaː	hae ~ hai		hwee	fəː	hwe		Osada & Suyama 1977: 876	Ɂoobai	fly	Uwano 2018b: 158	oobai	fly (n)	Kiku & Takahashi 2005: 133	pee	fly (n)	Nakasone 1983: 501	heː	hwee	fly (n)	Okinawago Jiten 1966: 227	paz	paz	pai	paï	pai	hai	paï	paï	*pai	pai	pai	pe:		pai	*pae	ubai "blue fly"	*pae	*pae
footpath between rice fields					abutɕi 'horizontal bar used when building a fence' [Kimotsuki]									ʔabusi	abusɨ	ʔabusi	path between rice fields	Osada & Suyama 1977: 693	ʔabusi	path between rice fields	Uwano 2017a: 158	abusi	path between rice fields	Kiku & Takahashi 2005: 36	Ɂabuusi	path between rice fields	Nakasone 1983: 18	NA	ʔabusi	path between rice fields	Okinawago Jiten 1966: 101	avsɨ			avsï / adza	NR	NR	NR	azzya	*abusi	abusï	abusi	NR	NR	NR	*abusi	amuti	*abusi	*abusi
	adze	aze				aʑe	aʑe	aʑe	adʑe	adʑe	adʑe	adʑe																					NA	adza
	kodʑiː
								giɕi
fruit	kudamon	kudamon				kudamon	kudamon	kudamon	kudamon	kudamon	kudamon	kudamon ~ kudamono		nai		narimuN		Osada & Suyama 1977: 789	nai	cone of sago palm	Uwano 2018b: 148	naimunu	fruit	Kiku & Takahashi 2005: 373	nai / naimuN	fruit	Nakasone 1983: 330		naimuN / nai	fruit	Okinawago Jiten 1966: 405				naï	nal	NR	m:ta	nal	*nari	narï	naru	narï	narï	nai	*nari	nai	*nari	*nari
							narɨmon (archaic)	narimon (also including nuts)							narimun ~ nari													naimun				nazmunu	nalmunu	narimunu
																																mːta (berries and other small round fruits)
fulling block														ʔitʃabu		(i) nïribaN (ii) ʔichjabu	(i) wooden block for beating laundry (ii) bat for beating laundry	Osada & Suyama 1977: 301, 302	NR		pc	NR		pc					ʔicjabu	wooden block for beating laundry	Okinawago Jiten 1966: 245			itabu	nunubaïki:	NR	NR	NR	NR	*nunubaike:	nunupïda:miyama	itabu	itagu	itabu	NR	*etabo	nunutti:yama	*etabo	*etabo
															kinniri-tɕitɕi
																																nunubazki
									kinuta ~ kinta [Chikugo]
									kindzutsu [Chikugp]
									naraɕimon [Chikugo]
game	kedamon (hairy mammals)	kedamon				kedamon	kedamon (hairy mammals)	kedamon	kedamon	kedamon	NA			yamasisi	kɨdamun																				sï:sï	sï:sï	NR	NR	iʃyu	*si:si	tʃigara		yu:turï	NR	ture:numunu	?	NR	?	? Data too varied
												kemono
						jotsuaɕi (four-legged animals)
																												kidamuɕi				iksɨmusɨ	iksɨmusɨ	itɕimuɕi
garlic	hii				uhii ~ hii	hii [Komorokata]								hwiru		hwïru	garlic	Osada & Suyama 1977: 805	hwɨruu	garlic	Lawrence & Okamura 2009: 176	piru	garlic	Kiku & Takahashi 2005: 476	piruu	garlic	Nakasone 1983: 451		hwiru	garlic	Okinawago Jiten 1966: 240				piï	pil	NR	NR	pil	*peri	piŋ	piru	NR	NR	piŋ	*peru	hiru	*peru	*peru
go, v	iʔ	iku				iku	iku	iku	iku	iku		iku		icuN	ʔikjun	Ɂikhjuri	go	Osada, Suyama & Fujii 1980: 296	ʔikjuN	go	Uwano 1977: 18	ikjuN / pajuN	go	Kiku & Takahashi 2005: 58, 446	hicuN	go	Nakasone 1983: 440	ʔikun	ʔicuN	go	Okinawago Jiten 1966: 249	iksɨ	iksɨ		ifu	ifu	ifu	ikïm	ikï	*ek-	ikuŋ		ŋguŋ	ikuŋ	NR	*ek-	iguŋ	*ek-	*ek-
											juʔ	juku
																																		parun
go, advance, v	susun				susun	susun [Morokata]								hayuN 'run'		haruri	flow, advance smoothly	Osada, Suyama & Fujii 1980: 245	sɨsɨmjuN	advance	Uwano 1977: 22	pajuN	go, voyage, flow,	Kiku & Takahashi 2005: 446	paN	run	Nakasone 1983: 419		meeNkai ʔaccjuN	advance	Okinawago Jiten 1966: 485 in entry for sisinuN				hai	pal	hai	pɛri 'went'	pal "run"	*par-	paruŋ	paruŋ	paruŋ	paruŋ	haruŋ	*par-	hiruŋ	*par-	*par-
go over, v	wataʔ	ataru				wataru	wataru	wataru	wataru	wataː	wataʔ	wataru		kwi:yuN	watarjun	kweeruri	go over	Osada, Suyama & Fujii 1980: 294	kuijuN	go over	Uwano 1977: 20	huijuN	go over	Kiku & Takahashi 2005: 486	huiruN	go over	Nakasone 1983: 457	watain	kwiijuN	go over	Okinawago Jiten 1966: 350	bataz	batal	batarun	kui	kuril	NR	kuiru	kui:	*koer-	kuiruŋ		kuiruŋ	kui	kuiruŋ	*koer-	kuiruŋ	*koer-	*koer-
goat	jaʔ	jaːgi				jagi	jagi	jagi	jagi	jagi	jagi	jagi		hwi:za:	hindʑa	hiNzja	goat	Osada & Suyama 1977: 843	jaagi	goat	Uwano 2017b: 234	piizjaa	goat	Kiku & Takahashi 2005: 457	pɁiizaa	goat	Nakasone 1983: 425	piːdʑaː	hwiizaa	goat	Okinawago Jiten 1966: 235	pindza	pinda	pibidza	pinza	pinza	NR	pinta	pinda	*penza	pibiza	pibiza	pimidza	pyu:tʃa	pibiza	*pemiza	hibida	*pebeza	*pebeza
grass	kusa	kusa				kusa	kusa	kusa	kusa	kusa	kusa	kusa		kusa	kusa	kusa	grass	Osada & Suyama 1977: 783	kusjaa	grass	Uwano 2017a: 147	kusa	grass	Kiku & Takahashi 2005: 178	kusaa	grass	Nakasone 1983: 123	kusaː	kusa	grass	Okinawago Jiten 1966: 340	fsa	fɕa	ssa	fusa	fusa	fusa	ffa	fuʃa	*fusa	fusa	susa	futsa	fufa / fusa	ɸusa	*kusa	cca	*kusa	*kusa
grave	haka	haka				haka	haka	haka	haka	haka	haka	haka		paka: / haka	hakaɕo	hakha	grave	Osada & Suyama 1977: 509	hakaa	grave	Uwano 2018b: 153	paka	grave	Kiku & Takahashi 2005: 415	pakɁaa / siNzu / puroo(nu)jaa	grave	Nakasone 1983: 200, 377, 499	fakaː	haka	grave	Okinawago Jiten 1966: 202	paka	paka	paka	paka	paka	haka	paka	paka	*paka	paka	paka	paka	paka	haka	*paka	haga	*paka	*paka
																												faruː
																												ɕindʑu
grind, vt	hiʔ	hiku				hiku	hiku	hiku	hiku	hiku	hiku	hiku		picuN	hikjun	hikjuri	grind (vt)	Osada, Suyama & Fujii 1980: 338	sɨkjuN	grind (vt)	pc	pikjuN	grind (vt)	Kiku & Takahashi 2005: 463	picuN	grind	Nakasone 1983: 442	hikun				psɨksɨ	psɨksɨ	pikun	pïfu	pïkï	NR	NR	pïkï	*pik-	pïkuŋ	NR	ma:sïŋ	pïkïn	piki	*pik-	NR	NR	*pik-
								suru
ground	dʑida	ʑiʑaː				dʑida	dʑida			dʑiːda				zi:		zi(i)	ground	Osada & Suyama 1977: 898	zɨN	ground	Lawrence & Okamura 2009: 177	zii	ground	Kiku & Takahashi 2005: 227	zii	ground	Nakasone 1981: 246		zii	ground (n)	Okinawago Jiten 1966: 599				dzï:	dzï:	dzï:	dzï:	dzï:	*zi:	dzï:	dzï:	dzï:	dzï:	dȝï:	*zi:	di:	*zi:	*zi:
								dʑibeta	dʑibeta		dʑibeta	dʑibeta
								dʑiutɕi
															dzɨː													dʑiː				dzɨː	dzɨː	dʑiː
	dʑimen (loan from Standard)
									ɕitadʑi
	tɕiɕo
grove						mori	mori	mori	mori	moi	mori	mori		NR	muri							siburuu	grove	Kiku & Takahashi 2005: 251								muz	muri		muï	mui	NR	NR	mul "hill"	*mori	yamamurasï	NR	yamamurïʃi	NR	NR	*morï	muri	*morï	*morï
	jama	jama																										jamaː				jama		jama
grow, vi	sodaʔ	sodatsu				sodatsu (plants)	sodatsu (plants)	sodatu	sodatsu (children, formal speech)	sodatsu (children)	sodatsu ~ sodatsuʔ	sodatsu ~ sudatsu		ʔwi:yuN	NA	hoderuri / meeruri	grow (vi)	Osada & Suyama 1977: 195, 784	hudëëjuN	grow (vi)	Okamura et al 2006: [0099]	puduijuN / muijuN	grow (vi)	Kiku & Takahashi 2005: 501, 566	puduu-ɁuiruN / sooziN /muiruN	grow (vi)	Nakasone 1983: 55, 217, 548	surakun	ʔwiijuN	grow (vi)	Okinawago Jiten 1966: 585			sudatun	puduï	pudu:il	NR	NR	puduvu:	*podo-	fudubiŋ	NR	NR	NR	NR	*podor-	huduruŋ	*podor-	*podor-
						futoru (children)	futoru (children)		futoru (children, informal speech)
									futonaru (plants)	futoːnaː (children)
																																	weːgariːl
																																puduiz (children)
																																upufu naz (plants)	upuɕanal
hammer, wood	kakeja								kakeja					kakizici		sjeezïcï	hammer, wood	Osada, Suyama & Fujii 1980: 536	cɨɨcɨ	hammer, wood	Uwano 2017a: 154	hiizici	hammer, wood	Kiku & Takahashi 2005: 457					kakizici	hammer, wood	Okinawago Jiten 1966: 303				aitu	aitsïtsï	NR	u:kïkï /	e:tu:	aituti	aitsïtsï	aidatʃi	aitsï	aitsïtsï	aisʃi:	*aitutʃi	cigaba: / kaba	*aituti	*ai-tuti
	doddʑi	donʑiː				dontɕo			dontɕoː
	kidzuʔ					kidzutɕi	tsutɕi	tutɕi	tsutɕi ~ kidzutɕi	? (the word tsutɕi is given with the meaning 'metal hammer')	NA	tsutɕi			tsɨtsɨ													NA				uːtsɨtsɨ
							katadeutɕi
																																aitu (for beating straw)	eːttu (small, for hammering nails)	aidatɕi
																																ginnoː	ginnoː
																																	uinguin (big)
	warangoro (for beating straw)								warabutɕi (for beating straw)
																																kattɕaː (big)
hammer, metal	kanatsuʔ	kanazutɕi				kanadzutɕi	kanaɕadʑutsu	kanadutɕi	kanadzutɕi ~ kanadzutsu (archaic)	tsutɕi ~ kanatsutɕi	kanadzuʔ			genno:		khanazïcï	hammer, metal	Osada, Suyama & Fujii 1980: 536	kanaazɨcɨ	hammer, metal	Uwano 2017a: 154	haNzici	hammer, metal	Kiku & Takahashi 2005: 452	geNnoo / haniijuci	hammer, metal	Nakasone 1983: 153, 410		kanizicaa	hammer, metal	Okinawago Jiten 1966: 307	kanadzɨtsɨ			ginno:	NR	NR	genno:	ginno:	*genno:	kani-aitsïtʃa: ginno:	NR	NR	kani-aitsu	aiʃi	*aituti	NR	*genno:	*genno:
															sendzɨtsɨ
	genno (big metal hammer)																											gennoː				ginnoː ~ imi-ginnoː	uːginnoː	gennoː
harvest														Ɂaci		(i) Ɂaki (ii) Ɂniikhari	(i) (rice) harvest (ii) rice harvest	Osada & Suyama 1977: 698, 699	(i) tuiɁiirɨ (ii) Ɂinɨkai	(i) harvest (ii) rice harvest	pc	kibaidaka	harvest (n)	Kiku & Takahashi 2005: 164	tuiɁiri	harvest	Nakasone 1983: 305								akï	akï	NR	NR	akï	*aki	akï	aki	asï	aki	aki	*aki	ati	*aki	*aki
	toiage	toijage					toriage
												toriire
						ɕukaku	ɕuːkaku				ɕuːkaʔ	ɕuːkaku
								sunoː		ɕino
																																tuztati
harvest, vt	kaʔ	karu				karu	karu	karu	karu	kaː	kaː ~ kaʔ	karu		kayuN	karjun	Ɂaki-sjuri	harvest (rice) (vt)	Osada & Suyama 1977: 698	NR		pc	usjoosjuN	harvest (vt)	Kiku & Takahashi 2005: 97	haN	cut, mow, harvest	Nakasone 1983: 418	hain	kajuN	cut, mow	Okinawago Jiten 1966: 301	kaz	kal	karun	kaï	kal	bui / kai	NR	kal	*kar-	akïsïŋ / karuŋ	karuŋ	karuŋ	NR	karuŋ	*kar-	mai-kai	*kar-	*kar- / *aki
hawk, falcon					taka ~ suzumedaka									taka		thaha	kite (bird)	Osada & Suyama 1977: 848	taa	hawk, falcon	Uwano 2018b: 147	taa	hawk, falcon	Kiku & Takahashi 2005: 277	takʔaa	hawk, falcon	Nakasone 1983: 223		taka	hawk, falcon	Okinawago Jiten 1966: 506				taka	taka	taka	taka	taka	*taka	taka	taka	NR	NR	ta:	*taka	taga	*taka	*taka
hear, vt	kiʔ	kiku				kiku	kiku	kiku	kiku	kiku	kiku	kiku		cicuN	kikjun	kikjuri	hear, listen, ask	Osada, Suyama & Fujii 1980: 329	kikjuN	hear, listen, ask	Uwano 1977: 18	kikjuN	hear, listen, ask	Kiku & Takahashi 2005: 161	sicuN / hicuN	hear, listen, ask	Nakasone 1983: 185, 441	kikun	cicjuN	hear, listen, ask	Okinawago Jiten 1966: 146	ksɨksɨ ~ tsɨksɨ	ksɨksɨ	sɨkun	tsïkï	kïkï	tsïtsï	kïkïm	kïkï	*kik-	sïkuŋ	ʃikuŋ	sïkuŋ	sukuŋ	ʃikuŋ	*kik-	kkuŋ	*kik-	*kik-
heart, mind	kokoro	kokoro				kigokoro	kokoro	kokoro	kokoro	kokoro	kokoro			tʃimu	koːro	kimo	mind; liver	Osada, Suyama & Fujii 1980: 396	kɁimuu	mind; liver	Uwano 2017a: 147	kimu	mind; liver	Kiku & Takahashi 2005: 165	cimuu	mind; liver	Nakajin 1983: 260		cimu	mind; liver	Okinawago Jiten 1966: 154	kukuru		kukuru	kïmu	tsïmu	tsïmo	kïmu	kïmu	*kimo	kïmu	sumu	ʃimu	kïmu	ʃiwu:	*kimo	cimu	*kimo	*kimo
						kimotɕi																											ksɨmutsɨ
	ɕonen 'psyche'
																												kiːmu				ksɨmu	ksɨmu
hearth, stove	kudo	kudo					kudo	kudo		kudo				kama		khamado	hearth, stove	Osada & Suyama 1977: 416	kamaa	hearth, stove	Uwano 2017a: 143	hama	hearth, stove	Kiku & Takahashi 2005: 442	hamaadu	hearth, stove	Nakasone 1983: 412		kama	hearth, stove	Okinawago Jiten 1966: 304				kama / kamadu	kama / kamadu	NR	NR	NR	*kama(do)	kamadu	kamatʃi	kama	kamandu	kama	*kama(do)	kamadu	*kama(do)	*kama(do)
	jurui
						furo			kuro
						kamado					kamado	kamado			kama													hamaːru				ukama	kamadu	kamatɕi
heavy	obi	obuka								ofutaka				ɁNbusaN	ʔubuɕan	Ɂubusari	heavy	Osada, Suyama & Fujii 1980: 157	ɁoboohaN	heavy	Uwano 1977: 27	uNsaN	heavy	Kiku & Takahashi 2005: 126	ɁubuseN	heavy	Nakasone 1983: 67	ʔubuɕen	ɁNbusaN	heavy	Okinawago Jiten 1966: 430				ivkaï	yuvkal	mbukai	ifukam	ivʃa:l	*ebukar-	mbusa:ŋ	guffaru-	ŋsahaŋ	mbohaŋ	i:saŋ	*ibu-	iNsaŋ	*ebu-	*ebu-
						onte	omuka	omuteː	omutaka		omoka	omoka
																																ivkaz	ivɕaːl
																																		guffan
hemp	asa	asa				asa	asa	asa	asa	asa	asa	asa		Ɂasa					NR		Uwano 2017a: 152	mahuu	hemp	Kiku & Takahashi 2005: 537	Ɂasaa	hemp	Nakasone 1983: 8		Ɂasa	hemp	Okinawago Jiten 1966: 123	asa			bu:	bu:	NR	pu:	bu: nunu	*bu:	bu:	NR	bu:	basa	bu:	*wo:	bu:	*wo:	*wo:
	o				o	wo	o	o (as in 'to weave hemp thread')							wuː													maːwuː				buː	buː	buː
hide (skin)	kaa	kaa												ka:		kho(o)	hide, skin	Osada & Suyama 1977: 182	koo	hide, skin	Uwano 2018b: 148	hoo	hide, skin	Kiku & Takahashi 2005: 518	haa	hide, skin	Nakasone 1983: 369	haː	kaa	hide, skin	Okinawago Jiten 1966: 297	kaː	kaː	kaː	ka:	ka:	ka:	ka:	ka:	*ka:	ka:	ka:	ka:	ka:	ka:	*ka:	ka:	*ka:	*ka:
	kawa (bark of a tree, peel of a fruit etc.)					kawa	kawa	kawa	kawa	kawa	kawa	kawa			koː
hill	oka	oka				oka	oka	oka (formal, refined speech)	oka	NA	oka	oka		mui		Ɂjenajamaakkwa	hill	Osada, Suyama & Fujii 1980: 549	mui	hill	Uwano 2017a: 145	mui	hill	Kiku & Takahashi 2005: 564	moo / mui	hill	Nakasone 1983: 548		mui	hill	Okinawago Jiten 1966: 388				mni:	mul	NR	mmi	mul	*mori	murï	muri	murï	murï	muri	*mori	murï	*mori	*mori
								haru
															muri													mui						muru
																																mmi	mmi
hoe	kwa					kwa	kwa	kwa ~ kuwa	kuwa	kwa	gan	kuwa		kwee		thocimuN	hoe	Osada & Suyama 1977: 470	toogwëë	hoe	Uwano 2018b: 161	koici	hoe	Kiku & Takahashi 2005: 206	kɁwee	hoe	Nakasone 1983: 145	kwai	kwee	hoe	Okinawago Jiten 1966: 349	ffatsɨ	ffatsɨ		ffatsï	ffatsï	ffatsï	ffakï	ffatsï	*kuwati	kana-pai	kana-pai	pɛ:	kana-pa:i	pai	*paï	paŋai	*pagaWaï	*kupai / *pagaWaï
																																		kanapai
	toːgwa 唐鍬	toːga							toːguwa (for digging out bamboo sprouts and deep roots)						toːgəː																	toːgɨ (also used for crushing stones)
	kintsu (for digging out potatoes)
horn	tsuno		tsuno		tsuno									ɕinu		cïno	horn	Osada & Suyama 1977: 832	cɨnoo	horn	Uwano 2017a: 148	cinu	horn	Kiku & Takahashi 2005: 315	cinuu	horn	Nakasone 1983: 256		cinu	horn	Okinawago Jiten 1966: 157				tsïnu	tsïnu	nnu	kïnu	nnu	*tino	tsïnu	ʃinu	sïnu	tsïnu	sunu	*tuno	Nnuŋ	*tuno	*tuno
hot water	ju	ju				ju	ju	ju	ju	ju	ju	ju ~ saju		yu:	ju	juu	hot water	Osada & Suyama 1977: 341	juu	hot water	Uwano 2017b: 213	juu	hot water	Kiku & Takahashi 2005: 609	juu	hot water	Nakasone 1983: 585	juː	juu	hot water	Okinawago Jiten 1966: 293	juː	juː	juː	yu:	yu:	yu:	yu:	yu: / atsïmizï	*yu:	yu:	yu:	yu:	yu:	yu:	*yu:	du:	*yu:	*yu:
						tɕa (hot water for drinking)
hungry, be, vi	NA					katsueru		katujuru	katsueru					ya:saN		jowasari	hungry, be	Osada & Suyama 1977: 325	joohai	hungry, be	Uwano 2018b: 171	joosjaN	hungry, be	Kiku & Takahashi 2005: 628	jaaseN	hungry, be	Nakasone 1983: 572		jaasaN	hungry, be	Okinawago Jiten 1966: Okinawago Jiten 1966: 271			katɕirun	ya:sïkaï	ya:skal	ya:skai	ja:sakam	ja:ʃa	*ya:s-	ya:sa:ŋ	ya:saru-aru	yahaŋ	ya:ha:ŋ	ya:ʃaŋ	*ya:s-	da:saŋ	*ya:s-	*ya:s-
							katsururu		katsururu (Kurume)	katsuruʔ					kattsɨrjun
		hara-no heru				hara-ga heru	hara-ga heru		hara-no heru	hara-n hetta
											ujuʔ	ujuru
																												jaːɕen				jaːsɨkaz	jaːɕaːl
																												wugariːn
																																	batamntaɕaːl
hurt, damage, vt.														yanuN		jamuri	hurt, damage (vi)	Osada & Suyama 1977: 212	jamjuN	hurt, damage (vi)	Uwano 1977: 19	jamjuN	hurt, damage (vi)	Kiku & Takahashi 2005: 605	jamiN	hurt, damage (vi)	Nakasone 1983: 582		jamuN	hurt, be ill	Okinawago Jiten 1966: 279				yam				yami:	*yam-	yamuŋ	yamuŋ	yamuŋ	yamuŋ	yamuŋ	*yam-	damuŋ	*yam-	*yam-
husband														utu		uthu	husband	Osada & Suyama 1977: 586	utuu	husband	Uwano 2017b: 220	hutu	husband	Kiku & Takahashi 2005: 501	utɁuu / uttɁuu	husband	Nakasone 1983: 64		utu	husband	Okinawago Jiten 1966: 578				butu	butu / boto	butu / boto	butu	butu	*woto	butu	butu	butu	butu	buttu	*woto	buttu	*woto	*woto
husk	mongara	momigara				momigara	momigara		momigara	momigara	mongara	momigara		guru		kho(o)	shell, shed skin	Osada & Suyama 1977: 835	kuu	shell, husk	Uwano 2017a: 146	guu	shell, shed skin	Kiku & Takahashi 2005: 176	guruu	husk, shed skin	Nakasone 1983: 139	hara	guru	husk, shell	Okinawago Jiten 1966: 193	mumgaː			guru	guru/ gu:	NR	NR	ku:	*guru	guru	NR	NR	NR	NR	*goro	Ndikuru	*goro	*goro
	aranuka					aranuka		mominuka	mominuka	nuka
																																		aramutu
															sɨkubu
																																	puki
hut, shed	koja	koja				koja	koja	koja	koja	koja	koja	koja		ya:gwa:	kuja	jadori	hut, shed	Osada & Suyama 1977: 383	jadui	hut, shed	pc	jaadui	hut, shed	Kiku & Takahashi 2005: 590	jaNkwaa	hut, shed	Nakasone 1983: 570		jaagwaa	hut, shed	Okinawago Jiten 1966: 271				banya	asagigami	NR	ya:	tacï / banya:	*asagi- *banya:	banya: asagiya:	NR	NR	NR	NR	*asagiya: *banya:	dati / haruya	*asagi- *banya:	*ya
																												jaː				jaː	ɕuijaː ~ jaː	jaːma
																																toːvva
illness	jamme	jammjaː												yami / yaNme:		jami	illness	Osada & Suyama 1977: 202	jamii	illness	Uwano 2017a: 157	jaNmee	illness	Kiku & Takahashi 2005: 607	jaNmee	illness	Naksone 1983: 584	jammeː	jaNmee	illness	Okinawago Jiten 1966: 280			jammai	yam	yam	yam	yam	yam	*yamV	yaŋ	yami	yamaŋ	yamai / yaŋ	yaŋ	*yami	dami	*yame	*yame
																																jam	jam	jami ~ jan
		fammjaː (archaic; rare)
						ambe 'health condition'			ambai 'health condition'
									guai 'health condition'
							itami			itami
								wazurai
		bjoːki						bjoːki	bjoːki	bjoːki	bjuːki	bjoːki			bjoːki ~ bjoːkə																	bjoːksɨ
insect	muɕ	muːɕi				muɕi	muɕi	muɕi	muɕi	muɕi	mui	muɕi		musi	musɨ	musi	insect	Osada & Suyama 1977: 873	musɨɨ	insect	Uwano 2017a: 145	musi	insect	Kiku & Takahashi 2005: 569	musii	insect	Nakasone 1983: 551	muɕi	musi	insect	Okinawago Jiten 1966: 395	musɨ	musɨ	muɕi	musï	musï	musï	musï	musï	*mosï	musï	muʃi	muʃi	musï	muʃi	*mosi	muci	*mosi	*mosi
intestines, guts		haraata				harawata (fish intestines)	harawata	harawata ~ wata			haranwata	harawata		watamun / wata		nakhami	pig's intestines	Osada & Suyama 1977: 360	kʔimuhuuka	intestines	Uwano 2018c: 139	kimupuku	intestines	Kiku & Takahashi 2005: 168	wataa / watamuN	intestines	Nakasone 1983: 613, 615	watamun	watamiimun / wata	intestines	Okinawago Jiten 1966: 593	bata	bata	bata	bata	bataga:	bata	NR	magal	*bata	udzo:-bada	NR	bata	NR	batta / bata	*wata	bata	*wata	*wata
	dzodzowata								dzoːbata
						sempirowata (human intestines)
															nakami
										dʑigo																						nakami	nakami
irrigate, vt														ʔuri:		mïzï-hikuri	irrigate	Osada & Suyama 1977: 693 in entry for tha	mɨzɨharasjuN	irrigate	pc	NR		pc	mizii-paraasuN	irrigate	Nakasone 1983: 539								uri	uri:	NR	NR	urum	*ur-	sïmiruŋ	NR	NR	NR	NR	*simer-	uri	*ur-	*ur-
island	ɕima	ɕima				ɕima	ɕima	ɕima	ɕima	ɕima	ɕima	ɕima		sima	sɨma	sima	island	Osada & Suyama 1977: 899	sɨmaa	island, hometown	Uwano 2017a: 148	sima	island, village	Kiku & Takahashi 2005: 251	simaa	island, village	Nakasone 1983: 192	ɕimaː	sima	island, home town	Okinawago Jiten 1966: 474	sɨma	sɨma	ɕima	sïma	sïma	sïma	sïma	sïma	*sima	sïma	ʃima	sïma	sïma	ʃima	*sima	cima	*sima	*sima
jar														ɕibu	tsʔɨbu	cïbu	jar	Osada, Suyama & Fujii 1980: 536	kaamɨ	jar	Uwano 2017a: 144	cjuucibu	36 litre jar	Kiku & Takahashi 2005: 321	cibuu	jar	Nakasone 1983: 259	mimtɕibu	cibu	jar	Okinawago Jiten 1966: 144	tsɨbu		subu	tsïbu	tsïbu	tsïbu	tsïbu	tsïbu	*tibo	tsïbu	NR	sïpu	tsïbu	subu	*tubo	ccibu	*tubo	*tubo
	tsubo	tsubo				tsubo	tsubo	tubo	tsubo	tsubo	tsubo	tsubo																					tufuz
										tokkuri
journey	taʔ	tabi				tabi	tabidatɕi	tabi	tabi	tabi	tabi	tabi		tabi	tabi	thabi	journey	Osada & Suyama 1977: 736	tabii	journey	Uwano 2018b: 151	tabi	journey	Kiku & Takahashi 2005: 291	tabii	journey	Nakasone 1983: 236	tabi	tabi	journey	Okinawago Jiten 1966: 503	tabzɨ	tabɨ	tabi	tabï	tabï	tabi	tabï	tabï	*tabi	tabï	NR	tapï	tabi	tabi	*tabi	tabi	*tabi	*tabi
							josoiki (rare)		josoiki
								doːtɕuː
								rjokoː	rjokoː
jug, wide mouth	mingame (water jug)	kame				ɕotɕugame (wine jug)	kame	kame	kame	kame	kame	kame		ka:mi	kamɨ	khamï	jug, wide mouth	Osada & Suyama 1977: 454	kaamɨ	jug, wide mouth	Uwano 2018b: 156	hami	jug, wide mouth	Kiku & Takahashi 2005: 444	hami	jug, wide mouth	Nakasone 1983: 413	hami	kaami	jug, wide mouth	Okinawago Jiten 1966: 298	kami (also 'jar')	kami	kami	kami	kami	kami	kami	kami	*kame	kami	kami	kami	kami	kami	*kame	kami	*kame	*kame
	handzu ~ handzugame	hanʑuː (water jug)				handzu (water jug)		hando (water jug)		handʑuː (water jug)		handogame (water jug)																fanruː (relatively big water jug)
kettle	hagama, tɕagama	hagama				hagama	kama	kama, hagama	hagama	hagama	hagama	kama		hagama	hagama	(i) chjokha (ii) hagama	(i) kettle (ii) rice cooker	Osada & Suyama 1977: 453	(i) cjuuka (ii) hagaama	(i) kettle (ii) rice cooker	Uwano 2018b: 141, 155	(i) jakkwaN (ii) pagama	(i) kettle (ii) rice cooker	Kiku & Takahashi 2005: 417, 597	(i) jakkɁwaN (ii) pagaama	(i) kettle (ii) rice cooker	Nakasone 1983: 577,	faːgama	(i) jakkwaN (ii) hagama	(i) kettle (ii) rice cooker	Okinawago Jiten 1966: 200, 281	pagama	pagama	pangama	pagama	pagama	pagama	pagama nabi	pagama	*pagama	pagama	paŋgama	pagama / k'ama	hangama	haŋga:	*pagama	haNgama	*pagama	*pagama
kill	koros	korosu				korosu	korosu	korosu	korosu	korosu	korosu	korosu		kurusyuN	kutɕun ~ kuɕɕun	khussuri	kill	Osada & Suyama 1977: 687	kussjuN	kill	Uwano2018b: 157	hurusjuN	kill, murder	Kiku & Takahashi 2005: 511	(i) kurusuN (ii) sinaasuN	(i) beat, kill (ii) kill	Nakasone 1983: 139, 188	kurusun	kurusuN	kill, beat	Okinawago Jiten 1966: 339	kurusɨ	kurusɨ	kurasun	kurusï	kurusï	kurasï	kurusï	kurusï	*koros-	kurusïŋ	khurasuŋ	kurusaŋ	kurafuŋ	kurasuŋ	*koros-	kuruŋ	*koros-	*koros-
								otosu (to slaughter cattlel)	otosu (to kill a fish for a fresh meal)
								ɕimeru (eg. poultry)	ɕimeru (to slaughter poultry)
						tsubusu (to slaughter poultry)
kill, murder														NR		khussuri	kill	Osada & Suyama 1977: 687	kussjuN	kill	Uwano2018b: 157	hurusjuN	kill, murder	Kiku & Takahashi 2005: 511	(i) kurusuN (ii) sinaasuN	(i) beat, kill (ii) kill	Nakasone 1983: 139, 188		NR	kill, beat	Okinawago Jiten 1966: 339				sïnasï	NR	NR	NR	NR	*sinas-	sïnasïŋ	NR	NR	sïnau	sïnasuŋ	*sinas-	NR	*sinas-	*sinas-
knead	neʔ													kunasuN "grind"		nïruri	knead	Osada, Suyama & Fujii 1980: 346	nɨjuN	knead	Uwano 1977: 19	niijuN	knead	Kiku & Takahashi 2005: 391	niN	knead	Nakasone 1983: 351		niijuN	knead	Okinawago Jiten 1966: 416				kunasï	kunasï	NR	NR	kunasï / kunil	*konas-	kunasïŋ	NR	NR	NR	NR	*konas-	kuniruŋ	*konas- / *koner-	*konas-
knife	hotɕo	hoːtɕoː				hotɕo	hoːtɕoː	hoːtɕoː	hoːtɕoː	hoːtɕoː	hoːtɕoː	hoːtɕoː		ʃi:gu	hoːɕa	khogathana / naihu	knife	Osada & Suyama 1977: 462	kugataana	knife, small	Uwano 2018b: 165	sigu	knife, small	Kiku & Takahashi 2005: 236	siiguu	knife, small	Nakasone 1983: 171	hoːtɕaː	siigu	knife, small	Okinawago Jiten 1966: 470	poːtsɨ	poːtɕagatana	poːtsaː	ʃi:gu	ʃi:ga	NR	ʃi:ku	ʃi:gu	*se:gu	ʃiŋgu	uʃiŋgu	NR	ʃiŋgo:ma	ʃiŋgo:	*(u)singu	ʃiŋo:	*(u)sengu	*(u)sengu
																												hataːna (hatchet)				katana	katana
																																ɕiːgu ~ ɕiːgugatana (for cutting fish)
																																	nata (for cutting fish or pork)
knit	an	amu				amu	amu	amu	amu	amu	an	amu		amiN	ʔamjun				ʔamjuN	knit	Uwano 1977: 19	amjuN	knit	Kiku & Takahashi 2005: 41	ɁamiN	knit	Nakasone 1983: 21	ʔamun	kumuN	plait, weave, knit	Okinawago Jiten 1966: 334	am	am		am	am	am	am	am / amasï	*amV	amuŋ	amuŋ	amuŋ	amuŋ		*am-	Nmuŋ	*am-	*am-
								utsu (straw mat)																				uttun (straw mat)
																																		fumun
ladder	haigo	haɕigo				haɕigo	haɕigo	haɕigo	haɕigo	haɕigo	haɕigo	haɕigo		hasi		hasigo	ladder	Osada, Suyama & Fujii 1980: 535	hasɨɨ	bridge, ladder	Uwano 2017a: 146	pasi	ladder	Kiku & Takahashi 2005: 422					hasi	ladder	Okinawago Jiten 1966: 208			paɕigo	pasï	pasï	NR	NR	ffabasi	*pasi	pasï	paʃi	patsï	patsï	paʃi	*pasi	haci:	*pasi	*pasi
															haɕi													faɕi				jaːnuzbasɨ	ffabasɨ
ladle	hiɕaʔ ~ hisaʔ					hiɕaku ~ ɕaku		hiɕaku	hiɕaku	hiɕaku	hiɕaku	hiɕaku ~ kiɕaku		ni:bu		nïbu	ladle	Osada & Suyama 1977: 455	nɨɨbu	ladle	Uwano 2017b: 218	nibu	ladle	Kiku & Takahashi 2005: 395	nibu	ladle	Nakasone 1983: 350		niibu	ladle	Okinawago Jiten 1966: 416				niv	saki-nibu	NR	NR	niv	*nebu	ni:bu	NR	nibu	ni:bo:ma	mi:bo:	*nebu	nibu	*nebo	*nebo
		fusaːku					fuɕaku
															nibu													nibu
																																saɕi	saɕi
																																		fudaru
lick, vt	namuʔ	namuru				namuru				namuʔ	namuʔ	namuru		nanbiN	naburjun	namïruri	lick (vt)	Osada & Suyama 1977: 326	nabujuN	lick (vt)	Uwano 1977: 21	naamjuN	lick (vt)	Kiku & Takahashi 2005: 371	naNbiN	lick (vt)	Nakasone 1983: 344	namin				namː	namː	nabeːrun	nam	nam	NR	nam	nammi / nam:	*nam-	nubuŋ	NR	nuffe:ruŋ	nubi	ni:ri	*nub-	nabiNdiruŋ	*nub- / *nam-	*nam- / *nub-
							neburu	neburu	neburu
lid	futa	futa				futa	futa	futa	futa	futa	futa	futa		huta	futa	huta	lid	Osada & Suyama 1977: 467	hutaa	lid	Uwano 2017a: 145	(i) puta (ii) siNta	(i) lid (ii) straw lid	Kiku & Takahashi 2005: 269, 497	putɁaa / patɁaa	lid	Nakasone 1983: 474	futa	huta	lid	Okinawago Jiten 1966: 223	futa	futa	futa	futa	futa	futa	futa	futa	*futa	futa	futa	futa	futa	ɸuta	*puta	tta	*puta	*puta
lie, falsehood	uso	uso				uso	uso	uso			uso	uso		yukusi		sïro	lie, falsehood	Osada, Suyama & Fujii 1980: 525	munɨNgi	lie, falsehood	Lawrence & Okamura 2009: 179	juku	lie, falsehood	Kiku & Takahashi 2005: 613	gamaa / (mi)naamuN, jukɁusii	lie, falsehood	Nakasone 1983: 105, 329, 543, 588		jukusi	lie, falsehood	Okinawago Jiten 1966: 288				daraka	darafu	NR	puraʃi	mnafuʃu	*daraku	yukuʃi / darui	yukuʃimunu	yukusïmunu	yukosïmuni	n:natsusu:	*yokosi	tubya / k'asi	*daraku / *yokosi	*yokosi
		ɕiragoto (extinct)							suragoto ~ suragotsu	suragoto		suragoto			sɨro
									dama ~ damagoto
															uba
																												naːmun					mmafuɕumunu
																																taraka ~ daraka
																																		jukuɕi
life	inoʔ	inotɕi					inotɕi	inotɕi	inotɕi	inotɕi	inoʔ	inotɕi		nuci / Ɂinuci	ʔinutsɨ	Ɂnju(u)ci	life	Osada & Suyama 1977: 200	Ɂinucɨɨ	life	Uwano 2017b: 226	inuci / nuci	life	Kiku & Takahashi 2005: 73, 402	Ɂinucii / nucii	life	Nakasone 1983: 44, 358	nutɕiː	nuci	life	Okinawago Jiten 1966: 423	nnutsɨ	nutsɨ ~ ntsɨ	nutɕi	nnutsï	inutʃï	nnutsï	NR	nutsï	*enoti	nutsï	NR	nutsï	inatsï	inutʃi	*inoti	nutti	*enoti	*enoti
	ʑimjo ~ ʑumjo					ʑumjo
loom, n	hataoi kikai													nunubata		hathamuN	loom (n)	Osada & Suyama 1977: 289	hatoN	loom (n)	Uwano 2017a: 146	patamunu	loom (n)	Kiku & Takahashi 2005: 429	nunuubatɁaa / patɁaa	loom (n)	Nakasone 1983: 360, 386		nunubata	loom (n)	Okinawago Jiten 1966: 425	patamunu	patamunu	patumunu	patamunu	patamono	hatamono	nunubata	pata	*pata-	pato:munu	patumunu	NR	NR	hataunu	*pata-	hata	*pata-	*pata-
lose, miss, vt.	uɕino ~ uhino													ɁusinayuN		sïtïruri	throw away; lose (vt)	Osada, Suyama & Fujii 1980: 231	ɁwɨɨsɨnojuN	lose (vt)	pc	siisineN / mucisineN	lose (vt)	Kiku & Takahashi 2005: 228, 571	husinaN	lose (vt)	Nakasone 1983: 469		ɁusinajuN	lose (vt)	Okinawago Jiten 1966: 565				sïti: nya:ŋ	sïtil	NR	ʃitim	ne:n naʃi	*siti-na-	ne:n nasïŋ / usïnai	NR	uʃinahe:	ne:na:na:ɕi	ɸuNdaruŋ	*usina-	udugiruŋ	*usina-	*usina-
									noːkasu ~ noːnarasu
lost, get, become	maguruʔ				magurui	maguruʔ [Morokata]								mudurucuN / za:ma		mici-naN majouri	lost, get, become	Osada, Suyama & Fujii 1980: 405	ɁamorɨjuN	lost, get, become	pc	micimaadui-sjuN	lost, get, become	Kiku & Takahashi 2005: 559	dumaNgiN	panic; become lost	Nakasone 1983: 316		zjaama ɁucicirijuN	lost, get, become	Nishioka & Nakahara 2006: 202				yurari	yuraril	NR	yurarim	yuraril	*yurar-	dzamaduruŋ	NR	sïmaduryaŋ	dzamanduri	mayui	*zamadur-	maduŋ	*yurar- / *zamadur-
louse	ɕitame	ɕirame				ɕirame	ɕirame	ɕirame	ɕirami	ɕirami	ɕiran	ɕirami		sa:mi / siraN	sɨran	siraN	louse	Osada & Suyama 1977: 875	sɨnaN	louse	Uwano 2017b: 227	sjaN	louse	Kiku & Takahashi 2005: 257	saami / siraami	louse	Nakasone 1983: 159, 197	ɕiran	siraN	louse	Okinawago Jiten 1966: 482	ssam	ssam	ssan	ssam	ssam	ssam	ssam	ssam	*sisam	sïsaŋ	susaŋ	saŋ	sïsaŋ	sisaŋ	*siraN	ccaŋ	*siramV	*sirami
mackerel	saba	saba				saba	saba	saba	saba	saba	saba	saba		katʃu:	saba	khaccuo	skipjack tuna	Osada & Suyama 1977: 857	kacɨɨo	skipjack tuna	Uwano 2017b: 220	kacuu	skipjack tuna	Kiku & Takahashi 2005: 144	kacuu	skipjack tuna	Nakasone 1983: 102	NA	kacjuu	skipjack tuna	Okinawago Jiten 1966: 300	saba (salt-marinated import from Mainland)	ɕaba (salt-marinated import from Mainland)	NA	katʃu:	NR	NR	NR	katʃu:	*kat	katsu:	katsu-izu	katʃu:	katʃu:	katʃu-iʒu	*kat	katsu:	*kat	*katuo
male, animal		osu				otsuko ~ okko (in compounds, eg. okkoin 'male dog', okkobuta 'male pig')	osu	osu			osu	osu		ikiga / u:muN		uu	male, animal	Osada & Suyama 1977: 831	uumuN	male, animal	Lawrence & Okamura 2009: 179	huu	male, animal	Kiku & Takahashi 2005: 486	(i) uumuN (ii) ikɁigaa	(i)male, animal (ii) man	Nakasone 1983: 59		uumuN	male, animal	Okinawago Jiten 1966: 579				biki	biki	biki	piki	bikï	*beke	bigimunu	bikimunu	NR	NR	bigimunu	*beke	bigi	*beke	*weke-
	on							on (usually referring to a rooster)	ottɕoː	ontɕoː					wuː													wuːmun
																																biki	biki	bikimuː
meat, flesh		mi				mi	mi	mi	NR	NA	NR			mi	NR	sisi	meat	Osada & Suyama 1977: 358	(i) sɨsɨɨ (ii) mii	(i) meat from 4-legged animal (ii) fish or poultry	Uwano 2018b: 142	sisi	meat	Kiku & Takahashi 2005: 238	sii / sisii	meat	Nakasone 1983: 170, 180		sisi	meat	Okinawago Jiten 1966: 485	miz			miï	mï:	NR	miï	mï:	*mi:	mï:	mi:	me:	NR	NR	*mai	mi:	*maWi	*maWi
	niʔ											niku																					niku
																																duː
																																		ɕiːɕi
meat, game	niʔ	niku				niku	niku	niku	niku	niku	niku	niku		ʃiʃi																					sï:sï	sï:sï	sï:sï	sï:sï	sï:sï	*si:si	sïsï	ʃi:ʃi	sïsï	ʃiʃi	NR	*si:si	ccici	*si:si	*si:si
		mi													miː ~ mɨː																	miz	mɨː
																												ɕiɕiː				sɨːsɨ (red pork)	sɨːsɨ	ɕiːɕi
melon	ui	ui				kinuri, nauri [various subtypes]	uri	uri	uri	ui	uri	uri		Ɂui	kɨʔuri	Ɂuri	cucumber	Osada, Suyama & Fujii 1980: 542	kiiui	melon	Uwano 2017a: 149	ui	cucumber	Kiku & Takahashi 2005: 82	ʔui	melon	Nakasone 1983: 52	NA	Ɂui	melon	Okinawago Jiten 1966: 547	uːz	ul	uːru	uï	u:l	NR	uï	u:vul	*uri	u:rï	u:ru	NR	NR	ui	*uri	ui "cucumber"	*uri	*uri
milk	tɕitɕi (also: uinotɕitɕi 'cow's milk', jaʔnotɕitɕi 'goat's milk')	tɕitɕiː				tɕitɕi (also: uɕinotɕitɕi 'cow's milk')	tɕiː	tɕitɕi (only about human mother's milk)	tɕitɕi (also: jaginotɕitɕi 'goat's milk')	tɕittɕiː (only about human mother's milk)	tɕitɕi (also: uintɕitɕi 'cow's milk', jagintɕitɕi 'goat's milk')	tɕitɕi (also: uɕinotɕitɕi 'cow's milk')		tʃi:	tsˀɨ (mother's milk)	ci(i)	milk	Osada & Suyama 1977: 341	cɨɨ	milk	Uwano 2018a: 150	cii	milk	Kiku & Takahashi 2005: 299	cii	milk	Nakasone 1983: 245	tɕiː	cii	milk	Okinawago Jiten 1966: 147	tsɨː ~ tsɨsɨ (also: usɨnu tsɨsɨ 'cow's milk', pindzanu tsɨsɨ 'goat's milk')	tsɨː (also: pindanu tsɨsɨ 'goat's milk')	ɕiː	tsï:	tsï:	tsï:	kï:	tsï:	*ti:	tzï:	ʃi:	tzï:	tzï:	ʃi:	*ti:	c'i:	*ti:	*ti:
											oppai (mother's milk)	oppai (mother's milk)
millet	awa	aː				awa	awa	awa	awa	awa	awa	awa		Ɂawa	awa	Ɂoo	millet	Osada & Suyama 1977: 794	Ɂoo	millet	Uwano 2018b: 147	oo	millet	Kiku & Takahashi 2005: 130	ʔawaa	millet	Nakasone 1983: 25	awaː	Ɂawa	millet	Okinawago Jiten 1966: 128	aː (plant); juni (grain)	aː (plant); juni (grain)	aː	a:	a:	a:	a:	a:	*a:	a:	a:	a:	a:	a:	*a:	a:	*a:	*awa
miso	miso	miso				miso	miso	miso	miso	miso	miso	miso		Nsu	miɕu	misu	miso	Osada & Suyama 1977: 333	misjuu	miso	Uwano 2017a: 150	misju	miso	Kiku & Takahashi 2005: 557	misuu	miso	Nakasone 1983: 538	misuː	Nsu / misu	miso	Okinawago Jiten 1966: 438	msu ~ mtsu	mɕu	miːsu	msu	msu	ŋsu	NR	mʃu	*mVsu	miʃu	misu	miʃu	miʃu	NR	*misu	nsuo	*miso	*miso
mold	kaʔ					kabi		kabe	kabi	kabi	kabi	kabi		ko:zi		khoozi	mold, yeast	Osada & Suyama 1977: 332	koozɨ	mold, yeast	pc	hoozi	mold, yeast	Kiku & Takahashi 2005: 519	hoozi	mold, yeast	Nakasone 1983: 507		koozi	mold, yeast	Okinawago Jiten 1966: 323				ko:dzï	ko:dzï	NR	kaukï	ko:dzï	*kauzi	ko:dzï / pana	NR	NR	ko:ntsï	NR	*ko:zi	kuN	*kauzi	*kauzi
		kaːbu	kabu				kabu																									kav
															koːdzɨ													hoːdʑi					koːdzɨ	koːdʑi
moldboard														hwi:ra		hwera	large spatula, moldboard	Osada & Suyama 1977: 470	hwɨɨra	large spatula	Uwano 2018: 144, 156	pira	moldboard	Kiku & Takahashi 2005: 478	piraa	moldboard	Nakasone 1983: 450		hwiira	moldboard	Okinawago Jiten 1966: 234				pira	pira	hira	pira	pira	*pera	pira	pira	pira	pira	pira	*pera	hira	*pera	*pera
monkey	sai	saːru				saru	saru	saru	saru	saː	saru	saru		sa:ru	saru	saru	monkey	Osada & Suyama 1977: 843	sjaaru	year of the monkey	Uwano 2017a: 151	saru	(year of the) monkey	Kiku & Takahashi 2005: 223	saru	(year of the) monkey	Nakasone 1983: 168	saːruː	saaru	monkey	Okinawago Jiten 1966: 452	saz (cyclic sign) [Sarahama]	ɕaːru	saru	saru	saru / sal	NR	saru	ʃa:ru	*saru	sarï	saru	saru	NR	saru	*saru	saru	*saru	*saru
	jomo ~ jomodzai																															jumu
												monkiː ~ monkiːɕan
moon	otsussaa	tsuki ~ tsukinodon (rare)					tsuki ~ otsukisan	otukisan	tsuki ~ otsukisan	tsuki ~ otsukisan	tsuʔ ~ otsukisan	tsuki		ɕici / tʃitʃu:	tsɨki	cïki	moon	Osada & Suyama 1977: 885	cɨkɨɨ	moon	Uwano 2018b: 145	cikkjuu	moon	Kiku & Takahashi 2005: 312	sicuu / hicuu	moon	Nakasone 1983: 184		cici	moon	Okinawago Jiten 1966: 144	tsɨksɨ	tsɨksɨ	ɕiki	tsïttʃu / tʃukusu	tsïttʃu	tsïttʃu	kkkï	tsïkï	*tïku-	tsukui	NR	suke:ŋ	tsukui	NR	*tukoi	kku / t'i	*tukoi	*tukoi
																												tittɕoː				tsɨkiɕuː ~ tsɨkɕɕuː
						gwattensama
mop, vt	fuʔ	fuku (new)						fuku	fuku	fuku	fuʔ	fuku		susuyuN	fukjun	nogauri	wipe (vt)	Osada, Suyama & Fujii 1980: 349	nogojuN	wipe (vt)	pc	niguujuN / nuguujuN / pukjuN	wipe (vt)	Kiku & Takahashi 2005: 392, 401, 493	suuruN	wipe (vt)	Nakasone 1983: 203	fukun	susujuN	wipe (vt)	Okinawago Jiten 1966: 498			fukun	susuï	susul	NR	NR	ʃuri	*susur-	suruŋ / sïsuruŋ	NR	sïsïruŋ	sïsïruŋ	hisuruŋ	*sïsur-	NR	*sïsur-	*sïsur-
		nuguː				nuguː	nuguː
																												susuin				ssuriz	ɕuɕuːl	ssurun
mortar	us	uːsu				usu	usu	usu	usu	usu	usu	usu		uʃi / u:ʃi	ʔusu	Ɂusï	mortar	Osada & Suyama 1977: 456	Ɂuusɨ	mortar	Uwano 2017a: 150	usi	mortar	Kiku & Takahashi 2005: 94	ʔusi	mortar	Nakasone 1983: 62		Ɂuuʃi	mortar	Okinawago Jiten 1966: 572				usï	usï	usï	usï	usï	*usi	usï	uʃi	usï	usï	usu	*usi	uci	*usi	*usi
mosquito	ka	ka				ka	ka	ka	ka	ka	ka	ka		gazaN	gadʑan	gazjaN	mosquito	Osada & Suyama 1977: 876	gazjaN	mosquito	Uwano 2017b: 213	gaazjaN	mosquito	Kiku & Takahashi 2005: 137	gazaami	mosquito	Nakasone 1983: 101	gadʑan	gazjaN	mosquito	Okinawago Jiten 1966: 190	gadzam	gadʑam	gadzan	gazam	gazam	NR	katam	gadʒam	*gazamV	gadzaŋ	gazyaŋ	gandzaŋ	gandzaŋ	gazyaŋ	*gazaŋ	kadaŋ	*gazamV	*gazamV
			gadʑabu 'gnat'
mountain	jama	jama				jama	jama	jama	jama	jama	jama	jama		yama	jama	thehe	mountain	Osada & Suyama 1977: 899	jamaa	mountain	Uwano 2017a: 149	jama	mountain	Kiku & Takahashi 2005: 601	jamaa	mountain	Nakasone 1983: 580	jamaː	saN	mountain	Okinawago Jiten 1966: 457	jama	jama	jama	yama	yama	yama	yama	yama	*yama	yama	yama	yama	yama	yama	*yama	dama	*yama	*yama
mushroom	naba (raw mushroom)					naba	naba	naba	naba	naba				na:ba	naba	(i) kinoko (ii) naba	(i) mushroom (ii) mushroom (only in compounds	Osada & Suyama 1977: 806	naaba	mushroom	Uwano 2018b: 157	naba	mushroom	Kiku & Takahashi 2005: 383	nabaa	mushroom	Nakasone 1983: 337	naba (growing on the compost)	naaba	mushroom	Okinawago Jiten 1966: 400				akanaba	naba	NR	NR	naba "dirt"	*naba	naba	NR	NR	NR	NR	*naba	naba	*naba	*naba
	kinoko	kinoko									kinoko	kinoko
																												mimigui (growing on trees)				kiːnu mim	mimdʑuː	mimguru
nail, peg	kuʔ	kugi				kugi	kugi	kugi	kugi	kui	kugi	kugi		kuzi	kˀugi	kugi	nail	Osada & Suyama 1977: 426	kɁugii	nail	Uwano 2017a: 143	kugi	nail	Kiku & Takahashi 2005: 177	kʔuzii	nail	Nakasone 1983: 129	kugi	kuzi	nail	Okinawago Jiten 1966: 347	fugzɨ	fugzɨ	fun	fugï	fudzï	NR	fukï	fugï	*kugi	fuŋ	fuŋ	fuŋ	fun / kuʒi	ɸuŋ	*kugi	kudi	*kugi	*kugi
needle	hai	hai				hari	hari	hari	hari ~ haʔ [Chikugo]	hai	haʔ	hari		pai	hari	hari	needle	Osada & Suyama 1977: 241	hai	needle	Uwano 2017a: 150	pai	needle	Kiku & Takahashi 2005: 413	pai	needle	Nakasone 1983: 376	fai	haai	needle	Okinawago Jiten 1966: 197		pal	paru	paï	pal	hai	pɛï	pal	*pari	parï / paru	paru	parï	parï / paru	pai	*pari	hai	*pari	*pari
																																piz
nest	su	su				su	su	su	su	su	su	su		ʃi: /si:	sɨ	sïï	nest	Osada & Suyama 1977: 837	sɨɨ	nest	Uwano 2017b: 214	sii	nest	Kiku & Takahashi 2005: 226	sii	nest	Nakasone 1983: 171	ɕiː	sii	nest	Okinawago Jiten 1966: 468	sɨː ~ sɨsɨ	sɨː	ɕiː	sïsï	sï:	sï:	ssï	sï:	*si:	sï:	ʃi:	sï:	sï:	su:	*su:	ci:	*su:	*su:
		kobunoje (spider web)				e (spider web)		jebari (spider web)	jembari (spider web)
																																kaɕi (spider web)
net	an	aːmi				ami	ami	ami	ami	ami	an	ami		ami: / Ɂami	ami	Ɂami	net	Osada & Suyama 1977: 140	Ɂamii	net	Uwano 2017a: 147	aN	net	Kiku & Takahashi 2005: 45	ʔamii	net	Nakasone 1983: 203	amiː	Ɂami	net	Okinawago Jiten 1966: 113	am	am	an	am	am	am	am	am	*amV	aŋ	aŋ	aŋ	aŋ	aŋ	*amV	aŋ	*amV	*ami
new	nike	niːka				nintona								mi:saN	miːɕan	miisari	new	Osada, Suyama & Fujii 1980: 155	miihai	new	Uwano 2018b: 171	miisaN	new	Kiku & Takahashi 2005: 546	miiseN	new	Nakasone 1983: 532	miːɕen	miisaN	new	Okinawago Jiten 1966: 376	mizkaz	mɨːɕaːl	miːsan	mï:kaï	mï:kal	mi:kal	mï:	mï:ʃa:l	*mi:kar-	mï:saŋ	mi:saŋ	me:sahaŋ	mi"haŋ	NR	*mea-	mi:	*meWa-	*meWa-
							ataraɕika	ataraɕiː	ataraɕika	ataraɕika	atarakka	ataraɕika
north	kita	kita				kita	kita	kita	kita	kita	kita	kita		niʃi / nii-		kita	north	Osada, Suyama & Fujii 1980: 155	nɨsɨɨ	north	Uwano 2018b: 151	misi	north	Kiku & Takahashi 2005: 553	nisii	north	Nakasone 1983: 349		nisi	north	Okinawago Jiten 1966: 420				nisï	ŋsï	nsï	nisï	nisï	*nesi	nisï	niʃi	nisï	nisï	niʃi	*nesi	nici	*nesi	*nesi
															niɕi													niɕi				nisɨ	nisɨ	niɕi
oar, paddle	ro	do				ro	do	ro	ro	ro	ro	ro		ʔwe:ku	do	joho	oar	Osada & Suyama 1977: 734	kai	oar	Uwano 2018b: 141	jahu	oar	Kiku & Takahashi 2005: 600	ʔeekʔuu / jahuu	oar	Nakasone 1983: 199, 580	roː	ʔ(w)eeku	oar	Okinawago Jiten 1966: 138	ruː (oar)	ruː	rjuː	zzaku	ïzaku	NR	ïaku	ïzaku	*iako < *yako	yaku	yaku	yaku	yako:	yo:	*yako	da:ŋu	*yako	*yako
																																zzaku (paddle)
octopus	tako	tako				tako	tako	tako	tako	tako	tako	tako		taku	toː	toho	octopus	Osada & Suyama 1977: 866	too	octopus	Lawrence & Okamura 2009: 176	tahu	octopus	Kiku & Takahashi 2005: 292	tahuu	octopus	Nakasone 1983: 236	tafuː	taku	octopus	Okinawago Jiten 1966: 508	taku	taku	taku	taku	taku	NR	NR	taku	*tako	taku	taku	NR	taku	taku	*tako	tagu	*tako	*tako
onion	tamaneʔ	tamanegi				tamanegi	tamanegi	tamanegi	tamanegi	tamanegi	tamanen	tamanegi		zi:bira	NA	kibira	scallion	Osada & Suyama 1977: 804	(i) nɨɨgi (ii) biraa	(i) spring onion (new word?) (ii) chives	pc	kibjaa	spring onion	Kiku & Takahashi 2005: 165	(i) ziibiraa (ii) biraa	(i) scallion (ii) long green onion	Nakasone 1983; 249, 450	tamanegi	zi:bira	spring onion	Okinawago Jiten 1966: 599	tamanegi	tamanegi	tamanaː	zïbïra	NR	NR	NR	sïmna	*sibira	sïbïra	ʃibira	sïbiru	sïpïsa	ʃibira	*sibira	c'iNda:	*sibira	*sibira
outside	soto	soto				soto ~ sotogawa	soto	soto	soto	soto	soto	soto		huka	sutu ~ ɕutu	suthu	outside, elsewhere	Osada, Suyama & Fujii 1980: 136	sjutuu	outside	Uwano 2018b: 143	paa	outside; elsewhere	Ki+K202:M218ku & Takahashi 2005: 410	hukʔaa	outside; other	Nakasone 1983: 460		huka	outside; other	Okinawago Jiten 1966: 217				puka	puka	huka	puka	puka	*poka	fuka	fuka	fuka	puka	NR	*poka	huga	*poka	*poka
																												faː				puka	puka	fuka
owl	tokko					korokkokoːzu ~ korottokoːzu	kozoːdori		koːdzo ~ koːdzoː ~ koːdzuː [Yame district]					tʃikuku		kuhu	owl	Osada & Suyama 1977: 848	cɨkuuhu	owl	Lawrence & Okamura 2009: 176	mjaNcikkuu	owl	Kiku & Takahashi 2005: 561	kʔoohoi / sikʔoohu	owl	Nakasone 1983: 155, 180		cikuku	owl	Okinawago Jiten 1966: 152				taka-tsïkufu	yu:garagazza	NR	kugu:ku:ku:		*koku	tsukuguru	fufa:duri	sukuku	tsukuguru	NR	*koko	miNkuku	*koko	*koko
									goːgoː
								fukuruː		fukuroː	fukuro	fukuroː																				fukuroː (non-native)	fukuroː (non-native)
									moma [in Munakata and Kasuya districts]
		jotaka ~ joːrujotaka (rare)
		sokkoːdoi
															kˀufu																	taka-tsɨkufu
																												mimidʑiku
																																		ffadureː
																																		sukuguru
ox	kotte	kotteːuɕi	kotteːuɕi			kotiuɕi	kotteuɕi	kottiː ~ kottuː	kotte ~ kotteuɕi (a strong bull)	kotteː	kotteuɕi	kotteuɕi		uʃi	kutɨʔusɨ	Ɂusi	ox	Osada & Suyama 1977: 840	Ɂusɨɨ	ox	Uwano 2017a: 143	usi	ox, cow	Kiku & Takahashi 2005: 94	husii	ox, cow	Nakasone 1983: 467		Ɂusi	ox, cow	Okinawago Jiten 1966: 564				usï	usï	usï	usï	usï	*usi	usï	uʃi	usï	usï	uʃi	*usi	uci	*usi	*usi
	bebu
		otokouɕi							ouɕi	ontɕoːuɕi	ouɕi	uɕi																wuːʔuɕi				bikiusɨ	bikiusɨ	bikiuɕi
pan	nabe	nabe				nabe	nabe	nabe	nabe	nabe	nabe	nabe		na:bi	nabɨ	nabï- / -nabï	pan (in compounds)	Osada & Suyama 1977: 452	naabɨ	pan	Uwano 2017a: 151	nabi	pan	Kiku & Takahashi 2005: 383	nabi	pan	Nakasone 1983: 338	nabi	naabi	pan	Okinawago Jiten 1966: 400	nabi	nabi	nabi	nabi	nabi	nabi	nabi	nabi	*nabe	nabi	nabi	nabi	nabi	nabi	*nabe	nabi	*nabe	*nabe
pasture	mabba					mabba [Morokata]								NR																					makï	makï	NR	NR	makï	*maki	makï	maki	NR	NR	makiba / maʃi	*maki	mati	*maki	*maki
																																tusari [Kurima]
peak	jaman tɕoppen	tɕoppen				tɕoppen	toppen			toppen		totpen		taki "hill"		cizi	peak	Osada & Suyama 1977: 900	cɨzɨɨ	pc+K202:M218	Uwano 2018c: 136	cizi	peak	Kiku & Takahashi 2005: 309	cizii	peak (mountain, head)	Nakasone 1983: 252		cizi	peak (mountain, head)	Okinawago Jiten 1966: 165				taki	taki	NR	NR	taki	*take	taki	taki	NR	taki	taki	*take	tagi	*take	*take
		teppen						jamantɕeppen	teppen	teppen
											jamanue																	jamanʔui
															tsɨdzɨ ~ matsɨdzɨ													tɕidʑi				jama-nu tsɨdzɨ		jama-nu tidʑi
																																	jama-nu panta
peanut		ʑimame												zi:ma:mi	dzɨmami	zimamï	peanut	Osada & Suyama 1977: 800	zɨ(ɨ)mamɨɨ	peanut	Uwano 2018b: 143; 2018c: 145	ziNmami	peanut	Kiku & Takahashi 2005: 271	ziimamii	peanut	Nakasone 1983: 249	dʑiːmami	ziimaami	peanut	Okinawago Jiten 1966: 599	dzɨmami	dzɨmami	dʑiːmami	dzïmami	dzïmami	NR	kïmami	dzïmami	*zimame	dzï:mami	zi:mami	zumami	dzï:mami	zi:mami	*zi:mame	di:mami	*zi:mame	*zi:mame
	dakkiɕo ~ dakkaɕi					dakkaɕo	rakkwaɕei	rakkwaɕei	rakkaɕeː ~ rakkwaɕei (Chikugo)		rakkaɕeː	rakkaɕei
											doːhassen	doːhaɕɕen
peel off, vt.						muku	muku	muku	muku		muʔ	muku		hagiyuN		(i)haguri (ii) hagïruri	(i) peel off (vt) (ii)peel off (vi)	Osada, Suyama & Fujii 1980: 258, 347	(i) hagjuN (ii) hagarɨjuN	(i) peel off (vt) (ii) peel off (vi)	pc	(i) pagjuN /pag-/ (ii) pagjuN /pag-er-/	(i) peel off (vt) (ii) peel off (vi)	Kiku & Takahashi 2005: 419	(i) pazuN /pag-/ (ii) pagiruN /pag-er-/	(i) peel off (vt) (ii) peel off (vi)	Nakasone 1983: 403	mukun	(i) hazuN /hag-/ (ii) hagijuN	(i) peel off (vt) (ii) peel off (vi)	Okinawago Jiten 1966: 200, 210	muksɨ	muksɨ	nkun	pigï	piv / pagil	NR	NR	pigï / pagasï	*peg- / *pag-	piguŋ / paguŋ	NR	pagiŋ	NR	NR	*peg- / *pag-	haNguŋ	*peg- / *pag-	*peg- / *pag-
	miʔ	miku
										hagu					hagjun
pestle														aȝimu / kakizici		ɁazïN / cici	pestle	Osada & Suyama 1977: 456	ɁazɨN / cɨɨcɨ	pestle	Uwano 2017a: 160; 2018b: 143	aaziN / jaNgui	pestle	Kiku & Takahashi 2005: 13, 606	ʔazimuu	pestle	Nakasone 1983: 11		ɁaziN / kakizici	pestle	Okinawago Jiten 1966: 129, 303				mnatsïkï	nnadzïtsï	nnadzïtsï	nakïkï	nnatsïkï	*Vnatiki	inatisïkï	inaʃiki	inasuki / inasïkï	inankïsï	inahiki	*inatuki	Nnikikatikaba	*inatuki	*inatuki
									sokomame	dʑi-no sokomame
	kine	kine				kine	kine	kine	kine	kine	kine	kine			adzɨn													adʑiːmu
																																nnatsɨksɨ	nnatsɨksɨ	inatɕiki
																																		aidatɕi (a horizontal pestle)
pig														Ɂwa:	ʔwaː	Ɂwaa	pig	Osada & Suyama 1977: 841	Ɂwaa	pig	Uwano 2017b: 218	ʔwaa	pig	Kiku & Takahashi 2005: 123	ʔwaa	pig	Nakasone 1983: 609	ʔwaː	Ɂwaa	pig	Okinawago Jiten 1966: 581	waː	waː	oː	wa:	wa:	wa:	wa:	wa:	*wa:	o:	o:	uwa	wanta	o:	*uwa	wa:	*uwa	*uwa
	buta	buta				buta	buta	buta	buta	buta	buta	buta
pigeon														ho:tu		hatho	finger-whistle (n)	Osada & Suyama 1977: 771	hatuu	pigeon	Uwano 2018b: 142	patu	pigeon	Kiku & Takahashi 2005: 435	pootʔuu	pigeon	Nakasone 1983: 507		hootu	pigeon	Okinawago Jiten 1966: 213				patu	patu	NR	m:patu	patugami	*pato	patu	patu	patoŋ	hatu	patu	*pato	hatu	*pato	*pato
pine, evergreen	maʔ	matsu				matsu	matsu	matu	matsu	matsu	matsu	matsu		ma:tʃi	matsɨgi	macïgï	pine	Osada & Suyama 1977: 817	maacɨ	pine	Uwano 2017a: 150	macigi	pine	Kiku & Takahashi 2005: 532	maci / macigii	pine	Nakasone 1983: 517	matɕi	maaci	pine	Okinawago Jiten 1966: 353	matsɨgiː	matsɨgiː	matɕi	matsï	matsï	matsï	matsï	matsï	*mati	matsï	matsi	NR	matsï	matsï	*mati	maci	*mati	*mati
plant, vt.	ujuʔ	ujuru				ujuru	ujuru	ujuru	ujuru	ujuʔ	ujuʔ	ujuʔ		ɁwiiyuN	wɨrjun	Ɂwïïruri	plant (vt)	Osada, Suyama & Fujii 1980: 353	ɁwɨɨjuN	plant (vt)	Uwano 1977: 20	uijuN	plant (vt)	Kiku & Takahashi 2005: 87	ʔuiruN	plant (vt)	Nakasone 1983: 55	uijun	ɁwiijuN	plant (vt)	Okinawago Jiten 1966: 585		uil		ibiï	ibil	ibi:	NR	ibil	*eber-	ibiruŋ	ibiruŋ	ibiru	ibiruŋ	mbiruŋ	*eber-	biruŋ	*eber-	*ewer-
																																ibiz		ibirun
plow, n		suki				suki	suki	suki	suki	suki	suʔ	suki		yuȝai / ɁuȝuNbi:ra		sïki	plough (n)	Osada & Suyama 1977: 470	izjai	plough (n)	Lawrence & Okamura 2009: 175	huudai	plough (n)	Kiku & Takahashi 2005: 487	juzai / juzei	plough (n)	Nakasone 1983: 590		ɁuzuNbiira	wooden plough (n)	Okinawago Jiten 1966: 575	sɨksɨ			bafu	bafu	NR	NR	bafu 'roller'	*bafu	usïnu-yama	uʃinu-yama	sïmayama	yama:ma	uʃinu-yama	*-yama	dama	*-yama	*waku / *yama
																																maːjama (pulled by a horse), mjaːkujama	usɨjama (pulled by a cow)	jama
	okoɕi
															tsɨrubaɕi
																												judʑeː
poison	doʔ	doːku				doku	doku	doku	doku	doku	doʔ	doku		duku	duku	duku	poison	Osada & Suyama 1977: 218	dukuu	poison	Uwano 2017a: 148	duku	poison	Kiku & Takahashi 2005: 353	dukʔuu	poison	Nakasone 1983: 312	rukuː	duku	poison	Okinawago Jiten 1966: 178	duku	duku	duku	duku	duku	duku	NR	duku / bi:	*doku-loan	duku	duku	duku	duku	duku	*doku	duku	*doku-loan	*doku
																																juga
pot														ka:mi		nabï- / -nabï	pan (in compounds)	Osada & Suyama 1977: 452	naabɨ	pan	Uwano 2017a: 151	nabi	pot	Kiku & Takahashi 2005: 383	nabi	pot	Nakasone 1983: 338		naabi	pot	Okinawago Jiten 1966: 400				kami	kami	kami	kami	kami	*kame	kami	NR	kami	kami	NR	*kame	kami	*kame	*kame
potato (tuber)	imo	imo				imo	imo	imo	imo	imo	imo	imo		umu		(i) Ɂumu (ii) haNsï	(i) taro (ii) sweet potato	Osada & Suyama 1977: 794, 796	haNzɨN	sweet potato	Uwano 2018b: 159	uN	sweet potato	Kiku & Takahashi 2005: 125	ʔumuu	sweet potato	Nakasone 1983: 72	umuː	ɁNmu	sweet potato	Okinawago Jiten 1966: 431	mː	mː	un	m:	m:	m:	m:	m:	*Vm	uŋ	uŋ	agaŋ	o:n	ŋ:	*umV	unti	*umV	*umu
															ton
pound, vt	tsuʔ	tsuku				tsuku	tsuku	tuku	tsuku	tsuku (eg. rice cakes)	tsuʔ	tsuku		ɕicuN	tsɨkjun	cïkuri	pound (vt)	"Osada Suma no Amami ni Minwa to Mukashigatari" 1990: 112, 117	cɨkjuN	pound (vt)	Uwano 1977: 19	cikjuN	pound (vt)	Kiku & Takahashi 2005: 306	sicuN / hicuN	pound (vt)	Nakasone 1983: 185, 442	ɕikun	cicjuN	pound (vt)	Okinawago Jiten 1966: 146	tsɨksɨ	tsɨksɨ	sukun	tsïku	tsïkï	NR	kïkïm	tsïkï / parasï	*tuk- / *parasa-	tsïku	NR	sïkuŋ	sïsai	ɕiʃairuŋ	*tuk-	k'uŋ	*tuk-	*tuk-
										nadzuʔ (grains, eg. rice, barley)
						fumu
pour, vt	tsuʔ	tsugu				tsugu	tsugu	tugu	tsugu	tsugu	tsugu	tsugu		tʃizuN / sasyuN		harasuri	pour (vt)	Osada, Suyama & Fujii 1980: 365	harasjuN	pour	Uwano 1977: 22	cigjuN	pour (vt)	Kiku & Takahashi 2005: 306	cizuN / sasuN	pour (vt)	Nakasone 1983: 163, 253	tɕigun	cizjuN / sasuN	pour (vt)	Okinawago Jiten 1966: 166, 401	tsɨgzɨ	tsɨgɨ		tsïgï	tsïvu	NR	ïrim	tsïgï	*tug-	tsïnuŋ	NR	sassunuŋ	tʃi:	harasuŋ	*tug- / *paras-	c'iŋuŋ	*tug- / *paras-	*tug- / *paras-
															saɕun																			saun
rain	ame	ame				ame	ame	ame	ame	ame	ame	ame		Ɂami	ʔamɨ	Ɂamï	rain (n)	Osada & Suyama 1977: 889	Ɂamɨɨ	rain	Uwano 2018b: 153	ami	rain (n)	Kiku & Takahashi 2005: 40	Ɂamii	rain (n)	Nakasone 1983: 20	ʔamiː	Ɂami	rain (n)	Okinawago Jiten 1966: 113	ami	ami	ami	ami	ami	ami	ami	ami	*ame	ami	ami	ami	ami	ami	*ame	ami	*ame	*ame
raise, grow, vt	ko	kau				kau	kau	kau	kau	kau	kau	kau		sudatiyuN		sodathïruri	raise (children, crops)	Osada & Suyama 1977: 195, 784	(i) sjudatɨjuN (ii) hudësjuN	(i) raise (crops) (ii) raise (children, animals)	pc	pudaasjuN	raise (children, crops)	Kiku & Takahashi 2005: 497	sudaatɁiN	raise (children, crops)	Nakasone 1983: 204		sudatijuN	raise (children, crops)	Okinawago Jiten 1966: 495				sudafu	sodatsï	sïdatsï	sudatsï	ʃudati:	*sudak-	sudatsuŋ	NR	sunatʃiruŋ	sïkanai	hikano:suŋ	*sudat-	sudatyaŋ	*sodak/t-	*sodak/t-
															wadzɨnajun
																												ɕikanain				tsɨkanoː	tsɨkanuː	ɕikanaun
rat	nedzun	nezumi				njezumi	nezumi	nezumi	nedzumi	nedzumi	nedzun	nedzumi		Ɂyentʃu / Ɂwencu	nɨːdzɨn	nïzïN	rat, mouse	Osada & Suyama 1977: 842	nɨzɨɨmi	rat, mouse	Uwano 2017b: 227	jumunu / ɁjeekiNcju	rat, mouse	Kiku & Takahashi 2005: 52, 620	Ɂencuu	rat, mouse	Nakasone 1983: 87		ɁweNcju	rat, mouse	Okinawago Jiten 1966: 584				yumunu	yumunu	yumunu	yamunu	we:da	*yumono	uyantʃu	uyadza	uyantʃu	uyantʃu	uyantʃu	*uyanVtu	uyaNtu	*uyanoto	*uyanoto
																												ʔentɕu
																																jumunu
																																	weːda
																																		ujadza
raw	nama	nama				nama	nama	nama	nama	nama	nama	nama		nama	nama	nama	raw	Osada & Suyama 1977: 369	namaa	raw	Uwano 2017a: 158	nama-	raw (prefix)	Kiku & Takahashi 2005: 384-6	namaa	raw (n)	Nakasone 1983: 340	nama	nama	raw (n)	Okinawago Jiten 1966: 407	nama	nama	nama	nama	nama	NR	nama	nama	*nama	nama	NR	NR	NR	NR	*nama	nama	*nama	*nama
receive, obtain	moro	morau				morau	morau	morau	morau	morau	morau	morau		ɁukiyuN		morauri	receive	Osada, Suyama & Fujii 1980: 431	jujuN / morojuN	receive	Uwano 2018b: 154	gijuN / mureN	receive	Kiku & Takahashi 2005: 171, 582	juN	receive	Nakasone 1983: 598		iijuN	receive	Okinawago Jiten 1966: 265				ukaï	ukal	ukai	ukiru	ukil	*uk-	ukiruŋ	NR	NR	NR	NR	*uk-	ugiruŋ	*uk-	*uk-
															jirjun													jiːn				ʑʑiz		iːrun
																																	juil
reed (for a loom)		hodoki												hudutʃi		huduki		Osada & Suyama 1977: 295	sɨzɨkii		pc	puduki		Kiku & Takahashi 2005: 501	puducii		Nakasone 1983: 489		huduci		Okinawago Jiten 1966: 215				pudukï	puducï	NR	NR	pudukï	*podoki	pudugï	NR	NR	NR	NR	*podoki	hutuNti	*podoki	*podoki
																																kaɕigiː [Sawada-Irabu]
rest, v	joku	jokuː				jokuː	jokou	jokou	jokou	nakajoke 'break' (noun)				yukuyuN		juhumuri	rest (v)	Osada & Suyama 1977: 664	jukujuN	rest (v)	Uwano 2017b: 235	juhuujuN	rest (v)	Kiku & Takahashi 2005: 619	juhumiN	rest (v)	Nakasone 1983: 593		jukujuN	rest (v)	Okinawago Jiten 1966: 288	jukuː	jukuː	juːkuːn	yukï	yukï:	NR	yukum	yuke:	*yuk-	yuko:ŋ	yu:kuŋ	yuko:sïŋ	yuko:ŋ	yo:ŋ	*yuk-	duguŋ	*yuk-	*yuk-
	jasun									jasumu	jasun	jasumu																jufumun					jasɨm
															judumjun
rice	kome	kome				kome	kome	kome	kome	kome	kome	kome		kumi	kumɨː	khumï	rice	Osada & Suyama 1977: 794	kumɨɨ	rice	Uwano 2017b: 218	humi / mai	rice	Kiku & Takahashi 2005: 507, 524	humii	rice	Nakasone 1983: 494	kumiː	kumi	rice	Okinawago Jiten 1966: 331				kumi	kumi	NR	NR	kumi	*kome	kumi	NR	kumi	NR	NR	*kome	kumi	*kome	*kome
																																maz	maz
																																		ini
														yuni															juni	rice	Okinawago Jiten 1966: 290				maï	maï	mai	maï	maï	*mai	mai	mai	më: < mayï	mai	mai	*maï	mai	*maï	*maï
rice cake	moʔ	moːtɕi				motɕi	motɕi	motɕi	motɕi	motɕi	moʔ	motɕi		muci	mutɕi	muci	rice cake	Osada & Suyama 1977: 695	muccɨɨ	rice cake	Lawrence & Okamura 2009: 178	muci	rice cake	Kiku & Takahashi 2005: 571	muucii	rice cake	Nakasone 1983: 549	muttɕiː	muci	rice cake	Okinawago Jiten 1966: 385	mutsɨ	mutsɨ	mutɕi	mutsï	mutsï	NR	mukï	mutʃï	*moti	muttsï	mutʃi	NR	NR	mutʃi	*moti	muti	*moti	*moti
rice, cooked	meɕ	meːɕi				meɕi	meɕi	meɕi	meɕi	meɕi	mei	meɕi		me:		misi	rice, cooked	Osada & Suyama 1977: 344	miisɨ	rice, cooked	pc	mai	rice plant, rice, cooked rice	Kiku & Takahashi 2005: 524	mee	rice plant; cooked rice	Nakasone 1983: 563		mee	rice plant; cooked rice	Okinawago Jiten 1966: 366				ï:	ï:	NR	NR	ï:	*i:	Nboŋ	i:	ï:	i:	i:	*i:	i:	*i:	*i:
							mama	mama	mama
															mun
																												meː
																																zː	zː	iː
rice, gluttinous	moggome	motɕigome				motɕigome	motɕigome	motɕi	motɕigome	motɕigome	moggome	motɕigome			mutsɨgumi													mutɕigumi				mutsɨgumi	mutsɨmai	mutɕimai
																																mutsaː 'gluttinous cereal', especially foxtail millet
rice, non-gluttinous	saggome	saːku ~ saggome ~ sakumai	sakumaː			ɕaku									sakugumi													sakugumi				safuni ~ safunimaz	maz	sakumai
							tadagome
								uruɕi	uruɕi			uruɕi
											kome
rice plant	ine	ine				inje	ine	ine	ine	ine	ine	ine		ɁNni	ʔni	Ɂnii	rice plant	Osada & Suyama 1977: 695	Ɂinɨɨ	rice plant	Uwano 2017a: 149	nee	rice seedling	Kiku & Takahashi 2005: 407	mee	rice plant; cooked rice	Nakasone 1983: 563		ɁNni	rice plant	Okinawago Jiten 1966: 432				maï / yuni	maï yuni	mai	maï	yuni "millet"	*yune	yuni	mai	më: < mayï	mai / ini	mai	*yune	Nni	*yune / *ine	*yune / *ine
																												meː				maz	maz	mai
rice steamer														kusitʃi:		sjeero	steamer	Osada & Suyama 1977: 453	hazɨɨ	steamer	Uwano 2017b: 219	husiki	steamer	Kiku & Takahashi 2005: 495	kusicii	rice steamer	Nakasone 1983: 125		kusicii	rice steamer	Okinawago Jiten 1966: 341				kusïkï	gusïtʃï	NR	NR	NR	*kosiki	kusïkï	kuʃiki	kusïkï	usïkï	kuhiki	*kosiki	kusiNki	*kosiki	*kosiki
rice wine	sake	sake				sake	sake	sake	sake	sake	sake	sake		saki	ɕəː	sehe	rice vodka	Osada & Suyama 1977: 338	sjakɨɨ	rice vodka	Uwano 2017a: 143	sai	rice vodka	Kiku & Takahashi 2005: 212	sakii	rice vodka	Nakasone 1983: 161	saki	saki	rice vodka	Okinawago Jiten 1966: 455	ɕaki	saki	saki	saki	saki	saki	saki	ʃaki	*sake	saki	saki	saki	saki	saki	*sake	sagi	*sake	*sake
rice wine, ceremonial	omiki ~ omiʔ	omiki				omiki	omiki	omiki	omiki	omiki	omiʔ	omiki		gusi		miki	rice wine, ceremonial	Osada & Suyama 1977: 557-8				miki	rice wine, ceremonial	Kiku & Takahashi 2005: 552-3	micii	rice wine, ceremonial	Nakasone 1983: 539		gusi			nksɨː	misɨ	miki	ŋkï	ŋtsï	NR	ŋkï	misï	*miki	guʃi	guʃi	gusiŋ	guʃi	guʃi / miʃi	*guse	gusiN / miti	*guse / *miki	*gusï / *miki
															gose													ubuɕiː
ride, vt	noʔ	noru				noru	noru	noru	noru	noː	noʔ ~ noː			nuyuN	noːrjun	nururi	ride	Osada, Suyama & Fujii 1980: 262	nujuN	ride	Uwano 1977: 18	nujuN	ride	Kiku & Takahashi 2005: 406	nuN	ride	Nakasone 1983: 363	nuin	nujuN	ride	Okinawago Jiten 1966: 425	nuːz	nuːl	nuːrun	nuï	nu:l	NR	no:ri	nu:ri:	*nor-	nuruŋ	nuruŋ	nuruŋ	no:ruŋ	nu:ruŋ	*nor-	nuruŋ	*nor-	*nor-
rip, rend	jabuʔ	jaburu				hikkjaburu	jaburu	jaburu	jaburu ~ jaburakasu (deliberate action)	jabuː	jabuː ~ jabuʔ	jaburu		yayuN		jajuri	rip (vt)	Osada, Suyama & Fujii 1980: 357	cɨNsjakjuN	rip (vt)	Uwano 1977: 25	jajuN	rip (vt)	Kiku & Takahashi 2005: 605	jaN	rip (vt)	Nakasone 1983: 583		jajuN	rip (vt)	Okinawago Jiten 1966: 274	jabuz (loan) ~ jav (inherited)	jabul (loan)	jaburun	yari	yari	yari	yari	yal	*yar-	yaruŋ	yariŋ	yariŋ	yariŋ	yariŋ	*yar-	daNdiŋ	*yar-	*yar-
															jarjun													jain				jaːz
ripen, vi	uruʔ					ururu	ururu	ururu	ururu (fruits)	uruʔ		ururu		ʔNnuN		ʔumuri	ripen (vi)	Osada & Suyama 1977: 791	ɁumjuN	ripen (vi)	pc	umjuN	ripen (vi)	Kiku & Takahashi 2005: 118	ʔumiN	ripen (vi)	Nakasone 1983: 71	ʔurin	ʔNmuN	ripen (vi)	Okinawago Jiten 1966: 432				mmiï	mmil	NR	NR	sïdel	*umer-	umuŋ	NR	NR	NR	NR	*om-	umuŋ	*om-	*om-
									minoru (crops)
									teru (melons)
		umu													ʔumujun																	mː	mː	uːmun
																																naul	noːz (about grains)
																																kaːriːl (about grains)
											ottɕaeru (about millet)
river	kaː	kaː (also 'well')				kawa	kawa	kawa	kawa	kawa	kawa	kawa		ha:ra / ka:ra	koː	karikho	river	Osada & Suyama 1977: 909	NR		Uwano 2017a: 146	hoora	river	Kiku & Takahashi 2005: 521	haara	river	Nakasone 1983: 374		kaara	river	Okinawago Jiten 1966: 298	nagarigaː	nagarigaː		ka:	ka:	ka:	ka:	ka:	*ka:	ka:ra	ka:	ka:ra	ka:ra	ka:	*kaCara	kara	*kawa(ra)	*kawara
																												haːra						kaːra
road	miʔ	mitɕi				mitɕi	mitɕi	mitɕi	mitɕi	mitɕi	miʔ	mitɕi		mici	mitsɨ ~ mitɕi	mici	road	Osada & Suyama 1977: 727	micɨɨ	road	Uwano 2017a: 145	micinaa	road	Kiku & Takahashi 2005: 558	micii	road	Nakasone 1983: 538	mitɕi	mici	road	Okinawago Jiten 1966: 368	mtsɨ	mitsɨ	mitɕi	mtsï	mtsï	ntsï	mkï	mitï	*miti	mitsï	mitsi	mitsï	mitsï	mitʃi	meti	amiti	*meti	*meti
root	ne					nje	ne	ne	ne	ne	nekko	ne		ni:		nï / nïguri	root	Osada & Suyama 1977: 784	nɨgui	root	Uwano 1977: 5	nii / nigui	root	Kiku & Takahashi 2005: 389, 392	nii	root	Nakasone 1983: 346	ni:	nii	root	Okinawago Jiten 1966: 415	ni:	ni:	ni:	ni:	ni:	ni:	ni:	ni:	*ne:	ni:	ni:	niŋ	ni:	ni:	*ne:	ni:	*ne:	*ne:
		nebai																														nibaz
															nɨguri													ni:gui					nivvul ~ nivval
rope	tsuna		tsuna			tsuna	tsuna	tuna	tsuna	tsuna	tsuna	tsuna		ɕina	tsˀɨna	cïna	rope	Osada & Suyama 1977: 458	cɨnaa	rope	Uwano 2017a: 148	cina	rope	Kiku & Takahashi 2005: 314	cinaa	rope	Nakasone 1983: 255	tɕinaː	cina	rope	Okinawago Jiten 1966: 157	tsɨna	nna	ɕina	tsïna	tsïna	nna	kïna	nna	*tina	tsïna	ʃïna	sïna:	tsïna	ʃïna	*tuna	Nna	*tuna	*tuna
	nawa (straw rope)						nawa (straw rope)	nawa
	joma (for wrapping/binding packages)
															kamagi
rot, vi.	kessaruʔ	kusaruru				kekusaruru	kusaruru	kusaruru (archaic) ~ kusaru	kusaru ~ kusareru	kusaː ~ kusaʔ	kusaru	kusaru		kusariyuN		kusareruri	rot (vi)	Osada & Suyama 1977: 327	kusjarɨjuN	rot (vi)	Okamura et at 2006:[1149]	kusarjuN	rot (vi)	Kiku & Takahashi 2005: 180	kusaariN	rot (vi)	Nakasone 1983: 124	kusarin	kusarijuN	rot (vi)	Okinawago Jiten 1966: 340	fusariz	fuɕal ~ fuɕariːl	ssarun	fusariï	fusaril	fusari:	ffari	fuʃal	*fusar-	fusariŋ	ssaruŋ	futsariŋ	fufari	ssaritta	*kusar-	ccari	*kusar-	*kusar-
	nemaʔ	nemaru (eg. rice, miso soup)					nemaru (eg. rice)		nemaru (used about dishes, but not about raw foods or specific ingredients)			nemaru (especially rice)			kusarjun ~ kusarərjun																	nimaz [Kurima]
																																futiz (eg. plants)	futiːl
row, vt	koʔ	kogu				kogu	kogu	kogu	kogu	kogu	kon	kogu		ku:zuN	kugjun	khuguri	row	Osada & Suyama 1977: 735	kugjuN	row	Uwano 1977: 19	hugjuN	row	Kiku & Takahashi 2005: 493	huzuN	row	Nakasone 1983: 481	fugun	kuuzjuN	row (vt)	Okinawago Jiten 1966: 346	kugzɨ	kugzɨ	kuːn	kudzï	kuv	NR	kukïm	kugi:	*kog-	kuguŋ	NR	kuŋ	ko:ŋ	kuŋ	*kog-	kuŋuŋ	*kog-	*kog-
rub, vt	kosuʔ					kosuʔ ~ kosui [Morokata]								ʃiyuN		sïruri	rub (vt)	Osada, Suyama & Fujii 1980: 346	sɨjuN	rub (vt)	Uwano 1977: 19	sijuN	rub (vt)	Kiku & Takahashi 2005: 262	siN	rub (vt)	Nakasone 1983: 199		sijuN	rub (vt)	Okinawago Jiten 1966: 472				sïpagï	sï:nil	NR	ʃʃi	ʃi:	*si-	sïsuŋ	ssuŋ	tuŋ	so:ŋ	susu:ruŋ	*susu-	ccituŋ	*susu-	*susu-
ruler, carpenter square	monosaɕ	monosaɕi				monosaɕi	monosaɕi	monosaɕi			monosaʔ	monosaɕi		kani / baNzo:gani	monosaɕi	khanï / banzjoganï	carpenter's square	Osada & Suyama 1977: 426	baNzjogaanɨ	carpenter's square	Uwano 2018c: 149	baNzjoogani	carpenter's square	Kiku & Takahashi 2005: 452	baNzoogani	carpenter's square	Nakasone 1983: 421		kani / baNzjoogani	carpenter's square	Okinawago Jiten 1966: 131, 306			munusaɕi	kani	kani	kani	kani	kani	*kane	kani-nu-ti:	bandzo:ŋ-gani	gandzu-gani	bandzoŋ-gani	banʒoŋ-gani	*-kane	bando:ŋani	*-kane	*kane
									ɕaku	ɕaku		ɕaku																					oridʑaku
																												bandʑoːgani				bandʑoːgani	bandzjuːgani
																												dʑoːgi				dʑoːgɨ
																																munupakaz
run, v								tobu (old, traditional)						hayuN		hasiruri	run (v)	Osada, Suyama & Fujii 1980: 295	hasɨjuN	run (v)	Uwano 1977: 25	pajuN	run	Kiku & Takahashi 2005: 446	paN	run	Nakasone 1983: 419		hajuN	run, flow	Okinawago Jiten 1966: 201	tubzɨ			parï / pira-	pyal	NR	sïkɛ:sïm	pal	*par- / *kake-	kakitsïkiruŋ	parittsa:ʃiŋ	hakisïkeparuŋ	makiʃa:ri	yaNdasuŋ	*par- / *kake-	hayuN / tu:ruN	*par-	*par-
	haɕiʔ	haɕiru				haɕiru	haɕiru ~ haɕiʔ	haɕiru (new)	haɕiru		haɕiː ~ haɕiʔ	haɕiʔ			hasɨrjun
										kakuʔ																						kakiz
																												fain					pal	pariparun
																																piz
saddle														kura		kura	saddle	Osada & Suyama 1977: 471	kʔuraa	saddle	Uwano 2017a: 151	kura	saddle	Kiku & Takahashi 2005: 193	kʔuraa	saddle	Nakasone 1983: 138		kura	saddle	Okinawago Jiten 1966: 337				fura	fura	NR	NR	NR	*kura	fufa	fufa	NR	NR	fufa	*kura	hura	*kura	*kura
salt	ɕio	ɕijo				ɕio	ɕio	ɕio ~ ɕijo	ɕiwo	ɕio	ɕio	ɕio		ma:syu		masju	salt	Osada & Suyama 1977: 330	maasju	salt	Uwano 2018a: 307	masju	salt	Kiku & Takahashi 2005: 530	masu	salt	Nakasone 1983: 517		maasju	salt	Okinawago Jiten 1966: 355				ma:su	ma:su	ma:su	ma:su	ma:su	*ma:su	ma:su	ma:su	masu	ma:sï	ma:ʃu	*ma:su	masu	*ma:so	*masio
															maɕu													masu				maːsu	maːɕu	maːsu
salty	ɕiokare	ɕijogaraka				ɕiokare		ɕijogareː	ɕiokaraka	ɕion kaːka	ɕijokarakka	ɕoppaka		karasaN "spicy" / sipukarasaN "salty"		(i) kharasari (ii) (ma)sjugarasari	(i) salty, spicy (ii) salty	Osada & Suyama 1977: 329	(i) karaahaN (ii) masjugaraahai	(i) salty, spicy (ii) salty	Uwano 1977: 28; 2018b: 172	harasaN / sipugarasan	salty	Kiku & Takahashi 2005: 250, 446	(i) haraaseN (ii) sipʔukʔaraasen / suukʔaraaseN	(i) salty, spicy (ii) salty	Nakasone 1983: 192, 202, 415		(i) karasaN (ii) sipukarasaN / sjuuzuusaN	(i) salty, spicy (ii) salty	Okinawago Jiten 1966: 481	sukarakaz	sukaraɕaːl	sakuraːn	kara	sukaramunu	NR	sukara kam	ʃukaramunu	*(siu)kara	karasa:ŋ "spicy"	karasa:ŋ "spicy"	karahaŋ "spicy"	karahanu "spicy"	karasaŋ "ibid"	*kara	karaŋ	*kara	*kara- "spicy" *sipukara- "salty"
						kareː		kareː (the taste of salt itself)							karaɕan													haraɕen
						ɕiohai		ɕijohaiː (just a little salty)
																												suːdzuːɕen
sand	dzuna	zuna					suna	suna	suna	dzuna	suna	suna		ʃina	sɨna	sïna	sand	Osada & Suyama 1977: 903	sɨnaa	sand	Uwano 2017a: 153	sina	sand	Kiku & Takahashi 2005: 247	sinaa	sand	Nakasone 1983: 188	ɕina	sina	sand	Okinawago Jiten 1966: 476				mnagu:	mnagu	mnagu	mnaku	mnagu	*mVnago	ino:	ino:ŋ	iʃo:ŋ	isino:	inno:	*esinagu	ccinaŋ	*esinago / manago	*sina(go)
						masago
																																mnagu	mnagu	inon
sandals, straw	dzoːi ~ dʑoːi	ʑoi				ʑori	dʑoːri	dʑoːri	dzoːri	dʑoːi	dʑoːʔ	dʑoːri ~ dzoːri		saba		saba	sandals	Osada & Suyama 1977: 250	sjabaa	sandals	Uwano 2018a: 299	saba	sandals	Kiku & Takahashi 2005: 221	sabaa	sandals	Nakasone 1983: 165	dʑoːri	saba	sandals	Okinawago Jiten 1966: 452				fumsaba	saba	NR	saba	ʃaba	*saba	saba	saba	sapaŋ	saba	saba	*saba	saba	*saba	*saba
															ɕaba ~ saba													saba				saba	ɕaba	saba
sash	oʔ	obi				obi	obi	obi	obi	obi	obi	obi		suguiɁu:bi / husuɁu:bi		kjuubi	sash (belt)	Osada & Suyama 1977: 232	kɁjuubɨ / kɁjuubi	sash (belt)	Uwano 2018b: 144	kikibi / kicjubi	sash (belt)	Kiku & Takahashi 2005: 161, 163	hicuubi	sash (belt)	Nakasone 1983: 439		suguiɁuubi	sash (belt)	Okinawago Jiten 1966: 496				supugï	sukubï	NR	supukï	ʃupugï	*sukubi	ubï	fukubi	sïku:bi	pïkuŋ	hikkubi	*sukubi	fusu-ubi	*sukubi	*suguri-obi
															kˀibi
																												hitɕuːbi
																																supsɨgzɨ ~ sɨpugzɨ	ɕukubzɨ ~ ɕupugɨ
																																		fukubi
saw, n	noko ~ nokogiː	noko				noko	noko	noko	noko	noko	nokogiʔ ~ nokogiː	nokogiri		nukuziri	noko	nohogiri	saw (n)	Osada & Suyama 1977: 426	noogiirɨ	saw (n)	Uwano 2017b: 239	noogii	saw	Kiku & Takahashi 2005: 409	noozirii	saw	Nakasone 1983: 367	nukugiri	nukuziri	saw	Okinawago Jiten 1966: 425	nukugzɨː	nukugzɨ	nukiru	nukugï	nukudzï	nukudzï	nukukï	nukugï	*nokogi	nukïrï	nukiru	nugirï / nugira	nikirï	nuiru	*nokori	nugudi	*nokogi / *nokori	*nokogiri
																												gagai
scale, measure														hakai		Ɂniikhehebahari	unhulled rice-weighing scales	Osada & Suyama 1977: 700	kɁiNzjo	scales	Okamura et al 2006: [1385]	pahai	scales	Kiku & Takahashi 2005: 441	pai	scales	Nakasone 1983: 376		hakai	scales	Okinawago Jiten 1966: 202				pakaï	pakal	pakai	NR	pakal	*pakari	pakarï	NR	pïkï	pïkï	NR	*paraki	hagai / hagayi	*pakari	*pakari
	tɕikii	tɕikii			tɕikii	tɕikii [Morokata]			tɕikiri
scissors	hasan	hasami				hasami	hasami	hasami	hasami	hasami	hasan	hasami		pasami / hasaN	haɕan	hasaN	scissors	Osada & Suyama 1977: 240	hasjamii	scissors	Uwano 2017b: 225	pasaN	scissors	Kiku & Takahashi 2005: 421	pasaamii	scissors	Nakasone 1983: 383	fasan	hasaN	scissors	Okinawago Jiten 1966: 208	pasam	paɕam	pasan	pasam	pasam	hasam	pasam	paʃam	*pasamV	pasaŋ	NR	pasaŋ	patsan	hasaŋ	*pasaN	hasaŋ	*pasamV	*pasami
scrape, shave, vt	kedzuʔ	hezuru ~ kezuru (new)				kezuru	kezuru	hezuru ~ kezuru	kedzuru	kedzuː	kedzuː ~ kedzuʔ	kedzuru		NR	kɨdzɨrjun	khïzïruri	shave (wood etc.)	Osada, Suyama & Fujii 1980: 348	kɨzɨjuN	shave (wood etc.)	Uwano 1977: 22	sizjuN / siNzjuN	shave (wood etc.)	Kiku & Takahashi 2005: 239, 268	kiziiruN	shave (wood etc.)	Nakasone 1983: 117	kidʑiːn				kittsɨ ~ kiddzɨ	kittɕiː	kidzun	kittsï	NR	kidzï	kigirï	kittʃi:	*kezi-	kizyirï	kizyuŋ	kïsiruŋ	NR	NR	*kezir-	kiŋduŋ	*kedur-	*kedur-
									sogu
																												higun					pigɨ
sea shell														ʔahwaku:		mjaNkho	shell	Osada & Suyama 1977: 869	mjaNkuu	shell	Uwano 2018a: 308								(i) kee (ii) ʔahwakee / ʔahwakuu	(i) shell (ii) bivalve shell	Okinawago Jiten 1966: 105, 318	guː ~ guru			gu:	gu:	NR	NR	ku:	*gu:	ku:	ku:	NR	NR	adzai-gu:	*gu:	guru	*gu: < guru?	*gu:
	kegara	kjaːgara			kegara ~ kengara	kegara [Morokata]
					minagara ~ minangara
sea pig (dugong)														zaN		zaNnuɁjuu	dugong	Osada & Suyama 1977: 844	NR		pc	uNwarabi	dugong	pc					zaNnuʔiju	dugong	Okinawago Jiten 1966: 598				zaŋ	zaŋ	NR	NR	NR	*zanV	zaŋ	zaŋ	NR	zanu	zaŋ	*zanV	da:ŋ	*zanV	*zanV
season	kiseʔ	kisetsu				kiɕetsu	kiɕetsu	kiɕetu	kiɕetsu ~ dʑiɕetsu	kiɕetsu	kiɕetsu	kiɕetsu		zisiɕi	sɨtsɨ	urisïcï	season	Osada, Suyama & Fujii 1980: 114	NR		pc	huisici	season	Kiku & Takahashi 2005: 484	hicii	season	Nakasone 1983: 431		zisici	season	Okinawago Jiten 1966: 603	ɕitsɨ	ɕitsɨ	ɕitɕi	sïtsï	sïtsï	NR	sïtu	sïtsï	*situ	sïtsï	NR	NR	NR	NR	*situ	siti	*setu	*setu
		ʑikoː				ʑiki			dʑikoː
																												ɕikiː
sea urchin	uni	onga				uni	uni	uni	uni	uni	uni	uni		gacica:		gasïcï	sea urchin	Osada & Suyama 1977: 868	(i) gacɨɨcɨ (ii) juunɨ	sea urchin ((i) edible (ii) inedible)	Uwano 2018b: 144	hacici / juN	sea urchin	Kiku & Takahashi 2005: 431, 622	gasiisi / gasisaa	sea urchin	Nakasone 1983: 98		gacicjaa	sea urchin	Okinawago Jiten 1966: 187	un	un		un	uŋ	NR	NR	NR	*unV	kakidzï "sea urchin flesh"	gaki	uŋ	katsï	kakitʃi	*kake / *uni	Ngidata	*uni	*uni / *kaki
					gadze (Izumi)			gaiza ~ gaze (Youra in Tsukumi)							gasɨtsɨ													gaɕinɕi				kadzɨksɨ	kadzɨtsɨ
																																		garasankoːma
see, vt	miʔ	miru				miru	miru	miru	miru	miː	miʔ	miʔ		nu:N	njun	mju(u)ri	see, look	Osada, Suyama & Fujii 1980: 327	njuN	see, look	Uwano 2018b: 148	mjuN	see, look	Kiku & Takahashi 2005: 561	mjuN	see, look	Nakasone 1983: 545	miːn	NzjuN	see, look	Nishioka & Nakahara 2006: 209	miːz	miːl	mirun	mi:ï	mi:l	mi:	mi:m	mi:l	*mer-	mi:ruŋ	mi:ruŋ	miruŋ	miruŋ	miŋ	*mer-	Nnuŋ	*mer-	*mer-
seed, lineage	tane	tane					tane	tane			tane	tane		tani "lineage"	tanɨ	thanï	seed	Osada & Suyama 1977: 783	tanɨɨ	seed	Uwano 2018b: 155	tani	seed	Kiku & Takahashi 2005: 290	tanii	penis	Nakasone 1983: 235	tani	tani	penis	Okinawago Jiten 1966: 510	tani ~ munudani	tani	tani	tani	tani	tani	tani	tani	*tane	tani	tani	tani	tani	tani / tana	*tane	tani	*tane	*tane
seed									sane (Chikugo)	sane				sani	sanɨ (Yamatoma)	sanï	kernel of fruit stone	Osada & Suyama 1977: 783							sanii	seed	Nakasone 1983: 165	sani	sani	seed	Okinawago Jiten 1966: 457	sanimunu		sani	sani	sani	sani	NR	ʃani	*sane	sani	NR	NR	NR	NR	*sane	sani "lineage"	*sane	*sane
seedling, sapling	nae	naje				nae	naje	naje	nae	nae	nae	nae		ne:	nəː	nai	rice seedling	Osada & Suyama 1977: 697	nai	rice seedling	Uwano 2018b: 148	nee	rice seedling	Kiku & Takahashi 2005: 407	ɁiNdanii	rice seedling	Nakasone 1983: 51	nai	nee	seedling	Okinawago Jiten 1966: 413	nai	nai	nai	nai	nai	NR	NR	NR	*nae	nai	nai	mɛ:	na:	nai	*nae	nai	*nae	*nae
sew	nuː	nuː				nuː	nuː	nuː	nuː	nuː	nuː	nuː		no:yuN	nojun	noouri	sew	Osada & Suyama 1977: 238	noojuN	sew	Uwano 1977: 19	nuujuN	sew	Kiku & Takahashi 2005: 399	nooruN	sew	Nakasone 1983: 367	noːjun	noojuN	sew	Okinawago Jiten 1966: 421	nuː	nuː	nuːn	nu:	nu:	nu:	nu:	nu:	*no-	no:ŋ	nu:ŋ	nu:ŋ	kïnuno:ŋ	nu:ŋ	*noCu-	nuŋ	*noCu-	*noCu-
sharpen, vt	toʔ	togu				togu	togu	togu	togu	togu	togu	togu		NR	tugjuri	thuguri	sharpen (vt)	Osada & Suyama 1977: 463	tugjuN	sharpen (vt)	Uwano 1977: 19	tugjuN	sharpen (vt)	Kiku & Takahashi 2005: 353	tuzuN	sharpen (vt)	Nakasone 1983: 314	tugun	tuzjuN	sharpen (vt)	Okinawago Jiten 1966: 535	tugzɨ	tugɨ	tuːn	tugya:nu	ttʃimunu	kaz [Sarahama; AJ]	NR	ʃuguri	*tog-	tugarï-zu:sa:ŋ	NR	NR	NR	NR	*togar-	tuŋuN	*togar-	*togar-
	kedzuʔ									kedzuʔ
shellfish	ke	kjaː				kai	kjaː	kai ~ keː	kai ~ geː (in Chikugo)	kjaː	kjaː	kai		mina:		mja(a)	shellfish	Osada & Suyama 1977: 868-9	mjaa	shellfish	Uwano 2018a: 308	kai	clam	Kiku & Takahashi 2005: 138	naa	shell, shellfish	Nakasone 1983: 327		kee	shell	Okinawago Jiten 1966: 318	mna	mna		ʃina / sïbï	asal / sïbï	asaï	nika / mna	aʃal	*asari / *sïbï	ku: / nna	mina	minaŋ	NR	mina:	*mena	Nda / gi:ra	*asari / *mena	*asari / *mena
	mina ~ nina (Makurazaki, Satsuma)		mina												nja													nnaː				ɕina (clam)	ɕina (clam)	mina
																																	piɕi
	goroa 'sea cucumber' [Kodakara]																															guː ~ guru
shoot, vt	iʔ													i:yuN		Ɂiruri	shoot (vt)	Osada, Suyama & Fujii 1980: 338	ʔijuN	shoot (vt)	pc	ɁjuN	shoot (vt)	Kiku & Takahashi 2005: 78	ɁiN	shoot (vt)	Nakasone 1983: 50		ɁijuN	shoot (vt)	Okinawago Jiten 1966: 253	iːz	il	irun	utsï	utsï	NR	fukïm	utsï	*ut-	i:ruŋ	NR	NR	utʃi	NR	*ut- / *i:r-	utuŋ	*ut- / *i:r-	*ut- / *i:r-
	uʔ	utsu				utsu	utsu	utu	utsu	utsu	uʔ	utsu			ʔutɕun													ʔuttun				vtsɨ
shout, scream, yell	oraʔ	orabu				orabu		orabu	orabu	urabu		orabu		ɁabiyuN		Ɂabïruri	shout, call, invite	Osada, Suyama & Fujii 1980: 392	ʔabɨjuN	shout, call	Okamura et al 2006: [0987, 0963]	abjuN	shout, call	Kiku & Takahashi 2005: 36	ɁabiruN	shout, yell, call, sing aloud	Nakasone 1983: 16		ɁabijuN	shout, yell	Okinawago Jiten 1966: 100			jarabun	bamikï	bamifu	NR	apiri	bamiki:	*bamek-	duge:ruŋ	uya:ruŋ	yubuŋ	uŋge:ruŋ	duge:ruŋ	*dogair- / *yob-	abiruN	*wamek- / *dogair-	*abir- / *wamek- / *dogair-
											saken
							omeku
															ʔabjun													ʔabiːn
																																bamiksɨ	banksɨ
																																		ujaːrun
shrimp	eʔ	jeːbi				ebi	jebi	jebi	jebi	ebi	ebi	ebi		ʔibi		ʔibi	lobster	Osada & Suyama 1977: 865-6	ʔibii	shrimp	Uwano 2017a: 143	ibi	shrimp	Kiku & Takahashi 2005: 74	Ɂibii	shrimp	Nakasone 1983: 45	ʔiːbi	ʔibi	shrimp	Okinawago Jiten 1966: 244	ibzɨ	ibzɨ	ibi	ibï	ibï	NR	ibï	ibi	*ebi	ibï	ibi	NR	NR	ibi	*ebi	iŋ / i:ŋ	*ebi	*ebi
															ʔibi																		ɕaz
sickle	kama	kama				kama	kama	kama	kama	kama	kama	kama		Ɂirana	kama	khama	sickle	Osada & Suyama 1977: 470	kamaa	sickle	Uwano 2017b: 220	hama	sickle	Kiku & Takahashi 2005: 442	Ɂiraana / hamaa	sickle	Nakasone 1983: 46, 412	hama	Ɂirana / kama	sickle	Okinawago Jiten 1966: 258, 304				ïzara	ïzara	ïzara	ïara	ïzara	*irara	gagï	gakkye:	gakkya	ga:kï	gaʃi	*gaki	irara	*irara / *gaki	*irara
																																zzara	zzara
																																iruːna (for reaping millet)
																																		gakke
sieve, strainer	toɕ							toːɕi	toːɕi					yui		juri	sieve	Osada & Suyama 1977: 455	jui	sieve	Lawrence & Okamura 2009: 175	jui	sieve	Kiku & Takahashi 2005: 608	jui	sieve	Nakasone 1983: 585		jui	sieve	Okinawago Jiten 1966: 286					yul	yui	NR	yul / si:na	*yuri	yurasï	yuraʃi	yurasï	yurasï	yuraʃi	*yurasi	duraci	*yuri / *yurasi	*yuri / *yurasi
	fure	furiː				furi		furiː			furui	furui			furi
							oroɕi			oroɕi
							suinoː	suinoː																								ɕiːnoː
																												jui					upujul	juraɕi
skein									kase [Chikugo] (used as a classifier)					kaʃi		khasï	skein	Osada & Suyama 1977: 274	kasjɨɨ	skein	Uwano 2017a: 156	hasi	skein	Kiku & Takahashi 2005: 421	kasii / hasii	skein	Nakasone 1983: 384		kasi	skein	Okinawago Jiten 1966: 312				kaʃi	kaʃi	NR	NR	kaʃi	*kase	kaʃi	kaʃi	NR	NR	NR	*kase	kasi	*kase	*kasew
	itomaʔ					itomaʔ [Morokata]
sky	ten					ten		tɕen	ten					tiN	tin	thïN	sky	Osada & Suyama 1977: 883	tɨN	sky	Uwano 2018b: 141	tiN	sky	Kiku & Takahashi 2005: 340	tiN	sky	Nakasone 1983: 299	tin	tiN	sky	Okinawago Jiten 1966: 521	tin	tin	tin	tiŋ	tiŋ	tiŋ	tiŋ	tiŋ	*teN	tiŋ	tiŋ	dȝiŋ	tsiŋ	tiŋ	*teN	tiŋ	*teN	*teN
	aodzora	sora				sora (recent)	sora	sora	sora	sora	sora	sora
slaughter, vt.									tendʑoː [Itoshima district]					kurusyuN		khussuri	kill	Osada & Suyama 1977: 360 in entry for ɁwaNkhamaci	kussjuN	kill	pc	hurusjuN	slaughter (vt)	Kiku & Takahashi 2005: 511	kurusuN / jacuN	slaughter	Nakasone 1983: 139, 577		kurusuN	slaughter	Okinawago Jiten 1966: 339				kurusï	kurusï	NR	NR	kurusï / bazzyu:	*koros-	kurasïŋ	NR	NR	kurafa: / kurai	kurasuŋ	*koros- / *koras-	Nnaŋ	*koros- / *koras-	*koros-
						kumonhara
slow	ose	osuka				osiː	osuka	oɕiː ~ oswiː	osoka	osuka	ohika ~ okka	osoka		niisaN / nurusaN		jodesari / nurusari	slow	Osada, Suyama & Fujii 1980: 183	duNnaahaN	slow	Uwano 1977: 27	duNnasaN / nensaN	slow	Kiku & Takahashi 2005: 362, 408	niiseN	slow	Nakasone 1983: 347,		niisaN / nurusaN	slow	Okinawago Jiten 1966: 417, 426				niu	nivkal	NR	nifkam	nifuʃal	*neb-	nussa:ŋ	ni:ba:ŋ	nupïʃaru	nipïsa:ŋ	nu:saŋ	*neb-	niNsaŋ	*neb- / *nur-	*neb- / *nur-
	nuri								nuruka
															judusan
																												niːɕen				nivkaz	nifuɕaːl	niːban
smell, vt.	kazun	kazumu ~ kazamu				kazamu	kazumu	kadzamu (about bad smells)		kadzumu	kadzumu	kadzumu		kaȝayuN	kadzaɕun ~ kadzasun	khazamuri	smell (vt)	Osada, Suyama & Fujii 1980: 329	kazjaa-sjuN	smell (vt)	Uwano 1977: 18	habjuN		Kiku & Takahashi 2005: 442	hamiN	smell (vt)	Nakasone 1983: 414	hadʑasun	kazja-suN	smell (vt)	Okinawago Jiten 1966: 316				kabï	kam / kabil	kam	kapïm	kabï	*kamb-	kabuŋ	kabuŋ	kapuŋ / kabuŋ	kabuŋ	kabi	*kab-	kabuŋ	*kamb-	*kamb-
								nijuː ~ nijou	niou
											kagu																	habasun				kabzɨ	kabɨ	kabun
smoke	kemui					kemuri	kemuri	kemuri	kemuri	kemui	kemuʔ	kemuri		kibusi / cimuri		khïbusi	smoke	Osada & Suyama 1977: 420	kɨbuusɨ	smoke	Uwano 2017b: 220	siNbusi		Kiku & Takahashi 2005: 270	kibuusi	smoke	Nakasone 1983: 118		kibusi	smoke	Okinawago Jiten 1966: 319				kivsï	kivsï	kyu:sï	kifu	kifusï	*kebusi	kibusï	kibo:ʃi	kipusï	kibusï / kïmusï	kyu:ʃi	*kebusi	kibunci	*kebosi	*kebosi
	kebui ~ kebi	kebui					keburi			kebui					kɨbuɕi													kibui				kivsɨ	kifusɨ	kiboːɕi
snake	heʔ	heːbu												pabu / ciNhabu	habu	habu	poisonous snake	Osada & Suyama 1977: 851	(i) mazjuN (ii) mattëëhu	(i) snake (ii) Dinodon semicarinatum	Lawrence & Okamura 2009: 176; Uwano 2017a: 152	(i) nagamunu (ii) mattabu	(i) snake (ii) Dinodon semicarinatum	Kiku & Takahashi 2005: 376, 534	pabuu / ciNpabu	snake, poisonous	Nakasone 1983: 412	fabu	(i) nagamuN (ii) habu	(i) snake (ii) Protobothrops flavoviridis	Okinawago Jiten 1966: 404, 198	pav ~ pau	poː	pabu	pau	pav	hau	pav	pau / po:	*pabu	pabu	pabu	paku	pabu	habu	*pabu	NR	*pabu	*pabu
			heːbi (archaic) ~ hebi			hebi	hebi	hebi	hebi (a snake in the house)			hebi
									ku̥tɕinawa (a general name)	ku̥tɕinawa		ku̥tɕinawa
											nagamui
															madzɨmun
snake, black														garaʃi-hwi:ba					garasɨuubu	snake, black	Lawrence & Okamura 2009: 176				garaasipɁuipa / garaasipɁeehu	snake, black	Nakasone 1983: 108		garasihwiiba	snake, black	Okinawago Jiten 1966: 189	garasabav ~ garasabau		garasapabu	garasa-bav	garasa-bav	NR	garasa-pav	NR	*garasa-pabu	garasï-pabu	garaʃi-pabu	garasa-paku	garasï-pabu	aya-habu	*garasi-pabu	NR	*garasi-pabu	*garasi-pabu
snake, blue-green	aodaiɕo											aodaiɕoː		ɁooɁNnaza:		Ɂonagja	snake, blue-green	Osada & Suyama 1977: 854	Ɂaunuzja	snake, blue-green	Lawrence & Okamura 2009: 176	oonuzi	snake, blue-green	Kiku & Takahashi 2005: 133	Ɂoonazaa	snake, blue-green	Nakasone 1983: 89		ɁooɁNnazaa	snake, blue-green	Okinawago Jiten 1966: 439				o:na:zï	NR	NR	aunakï-pav	NR	*au-nazi	au-nadzï	au-naȝi	o:nadza-paku	au-nantsï	o:ra:dzï	*ao-nati	NR	*ao-nati	*ao-natu
															ʔoːnagja													ʔoːnagja
																																oːnudzɨbav	oːnudzɨboː	aunadʑi
		nagaroːheːbu
						iehebi
							mokkohebi
snake, grass								jawataro						NR																					aka-tukara	NR	NR	aka-pav	NR	*aka-tokara	aka-tukara	tako:ra	tukerï	tako:ra	to:ra-habu	*tokaura	tugara	*tokaWora	*tokaWora
									jadʑirami
										eːgutɕinawa
											nagamui
soot	sus	susu				susu	susu	susu	susu	susu	susuʔ	susu		ʃi:ʃi	sɨsɨ	sïsï	soot	Osada & Suyama 1977: 420	hwɨNgo	soot	Uwano 2017a: 158	sisi	soot	Kiku & Takahashi 2005: 238	sisi	soot	Nakasone 1983: 180	ɕiɕi	siisi	soot	Okinawago Jiten 1966: 471	sɨsɨ	sɨsɨ	ɕiːɕi	fussï / tsïsïpi	ffusï	sï:sï	sï:sï	fukitïtï:	*sisi	sïsï	ʃiʃi	sïsï	sïsï	sï:sï / ʃi:ʃi	*su:su	ccici	*su:su	*su:su
																																ffubuki
soup, broth	sui	sui							suimon					siru		siru	soup	Osada & Suyama 1977: 341	sɨruu	soup	Uwano 2017a: 150	sjuu / siru	soup, broth	Kiku & Takahashi 2005: 258, 267	siruu	soup, broth	Nakasone 1983: 198		siru	soup, broth	Okinawago Jiten 1966: 483				sunusï / su:	mssï /sïru	NR	su:nusï	sïru	*siru / *su:nusi	suru	su:	su:	su:	ʃu:	*suru	c'iru	*siru	*siru
						ɕuru	ɕuru	ɕiru		ɕuʔ	ɕuʔ	ɕiru			sɨru													ɕiruː				sɨː	sɨː	suː ~ ɕiru
sour	sui	ɕiːka				suiː	suika	suiː	suika ~ ɕiːka	ɕiːka				ʃi:saN	sɨsan	sïïsari	sour	Osada & Suyama 1977: 330	sjɨɨhai	sour	Uwano 2018b: 171	siisjaN	sour	Kiku & Takahashi 2005: 228	siiseN	sour	Nakasone 1983: 172	ɕiːɕen	siisaN	sour	Okinawago Jiten 1966: 471			ɕiːjan	suvkaï	suvkal	su:kai	su:kam	sïfuʃa:l	*subukar-	su:sa:ŋ	NR	sïsahaŋ	so:hanu	ʃi:sa	*suCo-	ccya:ŋ	*suwo-	*suwo-
											suppaka	suppaka
																																suvkaz	sɨfuɕaːl
south														pe: / hwe:	fəː	(i) minami (ii) hweNkhaze	(i) south (ii) south-westerly wind	Osada & Suyama 1977: 893; Osada, Suyama & Fujii 1980: 140	hwëë	south	Uwano 2017b: 229	pee	south	Kiku & Takahashi 2005: 514	pee	south	Nakasone 1983: 501	heː	hwee	south	Okinawago Jiten 1966: 227	pai	pai	pai	pai	pai	hai	pai	pai	*pae	paï	pai	pë:	paï	pai	*paï	hai	*paWï	*paWï
	minan	minami				minami	minami	minami	minami	minaminhoː	minami	minami
sow seed, vt	maʔ	maku				maku	maku	maku	maku	maku	maʔ	maku		macuN	makjun	makhuri	spread (water, seeds)	Osada, Suyama & Fujii 1980: 280	makjuN	spread (water, seeds)	Uwano 1977: 19	makjuN	spread (water, seeds)	Kiku & Takahashi 2005: 528	macuN	spread (water, seeds)	Nakasone 1983: 519	makun	macuN	sow seed	Okinawago Jiten 1966: 357	maksɨ	maksɨ	makun	makï	matsï	NR	makï	makï:	*mak-	makï	makuŋ	maguN	makuŋ	moN	*mak-	maguN	*mak-	*mak-
spade		suki				suki	suki	suki	suki	suki	suʔ	suki		kwe:		sukoppu	spade	Osada & Suyama 1977: 470	sɨkoppu	spade	pc	sjoopuru	shovel	pc											sïki / bafuyama	sïki / bafuyama	NR	sïki	sïkï	*suki / *baku-	usïnu-yama	NR	NR	NR	NR	*usi-no-yama	Nbuguci	*-bukoti	*
	okoɕi
															tsˀɨrubaɕi
																												judʑeː
																																pira		pira
																																jama (plowing spade)	usɨjama (plowing spade pulled by an ox)	usɨjama (plowing spade pulled by an ox)
sparrow	sudzume	suzume				suzume	suzume	suzume	sudzume	sudzume	sudzun	sudzume		yumudui		jumïNduri	sparrow	Osada & Suyama 1977: 847	juNdui	sparrow	Uwano 2017b: 227	jumudui	sparrow	Kiku & Takahashi 2005: 620	kʔuraacicaa / kʔuraajamaa	sparrow	Nakasone 1983: 138		kuraa	sparrow	Okinawago Jiten 1966: 337				paduï / padura	ffadurya	ffyadura	patuï	ya:nu-fadul	*paturi	miʃu-tunna:	ka:raya:nu-tura:ma	miʃu-durï	ka:raya:nu-tu:rama	ga:ra-tuina	?	haduya	*padoriya	?
															junduri													jumuri
																																paduz
																																	jaːnu ffadul
																																		kaːrahaː-nu turaːma
spear					jai	jai [Morokata]								yai		jari	spear	Osada & Suyama 1977: 686	jai	spear	Uwano 2017a: 145	jai	spear	Kiku & Takahashi 2005: 592	jai / ei	spear	Nakasone 1983: 575		jai	spear	Okinawago Jiten 1966: 274				yaï	yal	NR	NR	yal	*yari	yarï / yara	NR	Ɂui	NR	yari	*yari	NR	*yari	*yari
									ja [Chikugo]
spider	koʔ	koːbu	kobu			kobu	kobu		kobu [Chikugo]	kobu		kobu		kubu / ku:ba:		khubu	spider	Osada & Suyama 1977: 879	kuubu / maNguuhu	spider	Uwano 2018b: 156, 165	hubu	spider	Kiku & Takahashi 2005: 506	hubu	spider	Nakasone 1983: 492	fabugaɕi	kuubaa	spider	Okinawago Jiten 1966: 344	kuv	kuvu	gubundani	kuv	ya:kuv	ku:	kupu	kuvu	*kobu	kubu	gubun-dani	sufuku	guNbo:	ko:ttara	*kobu	kubu:	*kobu	*kobu
								kumo	kumo ~ gumo [Buzen]		kumo	kumo																						kumu
															man
spin (thread), tv	tsumuʔ	tsumugu				tsumugu		tumugu (silk or cotton)	tsumugu	tsumugu	tsumun	tsumugu		ɕiNzuN	tsɨmugjun	Ɂumuri	spin (thread)	Osada & Suyama 1977: 259	ɁumjuN	spin (thread)	pc	umjuN	spin (thread)	Kiku & Takahashi 2005: 118	ciNzuN	spin (thread)	Nakasone 1983: 289	tɕimugun	ciNzjuN	spin (thread)	Okinawago Jiten 1966: 160		tsɨngɨ		m:	tsïmal	NR	kïŋki	mmi:	*Vm-	umu / bu:un	NR	sakuŋ	ɸuŋ	m:muŋ	*um-	umuŋ	*um-	*tumu-
								umu (linen)																								mː		uːmun
							joru
(be) split		aruru				waruru	NR	waruru	waruru ~ wareru	waruʔ	waruʔ ~ waruː	NR		wariyuN	warirjun	wareruri	split, break (vi)	Osada, Suyama & Fujii 1980: 251	warɨjuN	split, break (vi)	Okamura et al 2006: [1327]	warjuN	split, break (vi)	Kiku & Takahashi 2005: 637	wariiruN	split (vi)	Nakasone 1983: 619	wariːn	warijuN	split (vi)	Okinawago Jiten 1966: 588	bariz	baril	NR	bariï	NR	bari:	NR	baril	*barer-	bariruŋ	bariruŋ	bariruŋ	bariruŋ	NR	*barer-	bariruŋ	*warer-	*warer-
	ugareʔ
	tsuggaruʔ
split open, vt	waʔ	aru				waru	waru	waru	waru	waː	waʔ ~ waː	waru		wayuN	warjun	waruri	split, break (vt)	Osada, Suyama & Fujii 1980: 357	wajuN	split, break (vt)	Uwano 1977: 19	wajuN	split, break (vt)	Kiku & Takahashi 2005: 635	waN	split, break (vt)	Nakasone 1983: 620	wain	wajuN	split, break (vt)	Okinawago Jiten 1966: 592	baz	bal	barun	baï	bal	bai	paï / barï	bal	*bar-	bariŋ	bariŋ	bariŋ	bariŋ	bariŋ	*bar-	bariŋ	*war-	*war-
spoon	sadʑi	saːʑi				saʑi	saʑi	saʑi	sadʑi	NA	ɕadʑi	sadʑi		ke:	sadʑi	sazi	spoon	Osada & Suyama 1977: 448										sadʑi	kee	spoon	Okinawago Jiten 1966: 318	sadʑi (a new word)		sadʑi	kai / kina	kina	NR	NR	NR	*kae	akkai-na:	gaiya:ma	sukoi	pe:ma	akkai-na:	*kae	akkai-na:	*-kae	*kae
																																	ɕikkai
spring, n	hai	haru ~ haːru				haru	haru	haru	haru	haː	haru	haru		ɁuruziN	haru (loan)	(i) haru (ii) ɁurezuN	(i) spring (ii) spring seasonal wind	Osada & Suyama 1977: 895; Osada, Suyama & Fujii 1980: 114	ɁurɨzɨN	spring	Uwano 2017b: 238	uriziN	spring (season)	Kiku & Takahashi 2005: 122	ʔuriziN	spring (season)	Nakasone 1983: 77	NA	wakaɁuriziN / ɁuriziN	spring (season)	Okinawago Jiten 1966: 562, 590	paru			ufïkïm	uldzïm	bi:dȝiŋ	ufïkïm	urudzïm	*uruzimV	urudzïŋ	urudzïŋ	urizïŋ	urontsuŋ	NR	*uruziN	urudiŋ	*uruzimV	*uruzimV
																																vːdzɨm ~ uvdzɨm	urudzɨm	urudzun
sprout, bud, vi					megun ~ megumu									mi:yuN		mïï-nu Ɂiziruri	sprout, bud (vi)	Osada & Suyama 1977: 784	cɨbuu ɁizjasjuN	sprout, bud (vi)	pc	(i) mii-nu izjuN (ii) muijuN	(i) sprout, bud (vi) (ii) grow, flourish	Kiku & Takahashi 2005: 543 (in entry for mii), 566	pʔiNziN	sprout, bud (vi)	Nakasone 1983: 454		(i) miduri sacjuN (ii) miijuN	(i) sprout, bud (vi) (ii) grow, arise	Okinawago Jiten 1966: 370, 374				muiï	NR	NR	NR	muil	*moer-	muiruŋ	NR	NR	NR	NR	*moer-	muiruŋ	*moer-	*moer-
squid	ika	ika				ika	ika	ika	ika	ika	ika	ika		ʔitʃa / ʔika	ʔikja	ʔikhja	squid	Osada & Suyama 1977: 867	Ɂikjaa	squid	Uwano 2017a: 143	icja	squid	Kiku & Takahashi 2005: 66	hicaa	squid	Nakasone 1983: 436	ʔikja	ʔitʃa / ʔika	squid	Okinawago Jiten 1966: 244, 253	ikja	ika	iga	ikya	ika	NR	NR	ika	*eka	ika	iga	iga	ika	ika	*eka	ita / ika	*eka	*eka
staff	tsue	tsuje					tsuje	tuje	tsuje	tsue	tsue	tsue		gusani / gu:syaN		gosjaN	staff	Osada, Suyama & Fujii 1980: 537	busjaN	staff	Uwano 2018b: 143	gusjana / gusjanu	staff	Kiku & Takahashi 2005: 181	gusaani	staff	Nakasone 1983: 124		guusjaN	staff	Okinawago Jiten 1966: 195				guʃaŋ	guʃaŋ	guʃaŋ	kuʃam	guʃam	*gusamV	gusaŋ	gusaŋ	gusaŋ	gusaŋ	gusaŋ	*gusaN	gusaŋ	*gusamV	*gusami
						sebo
															guɕan													gusan				guɕan	guɕam	gusan
steal, rob, st.	nusun (loan)								nusumu	nusumu	nusun	nusumu		nusunuN	nusumjun	nusïmuri	steal (vt)	Osada, Suyama & Fujii 1980: 367	nusɨmjuN	steal (vt)	Uwano 1977: 24	nusumjuN	steal (vt)	Kiku & Takahashi 2005: 402	nusimiN	steal (vt)	Nakasone 1983: 358	nusumun	nusumuN	steal (vt)	Okinawago Jiten 1966: 427	nusɨm	nusɨm	nusumun	nusïm	NR	NR	nisum	nusïmi:	*nusim-	nusumuŋ / nusï	NR	nusumuŋ	nusimi	nuʃʃitu	*nusi- / *nusum-	nucimuŋ	*nusim-	*nusim-
	ottoʔ	ottoru				ottoru	ottoru	toru	toru
steam, n	juge (recent)	juge (recent)				juge (from bathroom water)	juge (from water)	juge (from water)	juge (from water, thick)		juge	juge		Ɂatʃiki		ʔacïke	steam	Osada & Suyama 1977: 341	Ɂacɨkɨɨ	steam	Uwano 2018a: 300	NR		pc	hacikʔee	steam (n)	Nakasone 1983: 397		Ɂaciki	steam (n)	Okinawago Jiten 1966: 101				ikïgï	itsïke	NR	kifu	kïfuʃu	*ekifu	kibusï	NR	kïpusï	kïpï	yu:nuiʃi	*kebursi / *eki	NR	*kebusi /*eki	*kebusi / *eki
	hoke (archaic)	hoke (archaic, rare)				hoke (from the pot, dishes, laundry or the ground)	hoke (from dishes)	hoke (from dishes)	hoke (from dishes, mild)	hoke					fui																			fuki
																												ʔatɕiːki						iki
																																iksɨgzɨ	ikki (from bathroom water)
																																	kifusɨ
steam, vt.	mus	musu							mosu	mosu	musu	musu		ɁNbusyuN		khasikuri	steam (vt)	Osada & Suyama 1977: 368	ɁNNsjuN	steam (vt)	Uwano 1977: 19	ubusjuN / uNsjuN	steam (vt)	Kiku & Takahashi 2005: 114, 127	ʔubusuN	steam (vt)	Nakasone 1983: 68		ɁNbusuN	steam (vt)	Okinawago Jiten 1966: 430				mbusï	NR	NR	mbusï	mbusï	*mVbus-	mbusïŋ	NR	NR	NR	NR	*mbus-	NbuN	*mbus-	*mbus-
	omos					umusu	omosu	umusu																				ʔubusun				mbusɨ	mbusɨ	mbusun
											fukasu	fukasu																						fukasun
															kasɨkjun
stick	bo	boː ~ bokutoː (rare)				boː	boː ~ bokuto (big, thick)	boː	boː ~ bokuto	boː	boː	boː		bo:	boː	(i) gui / bokkwa (ii) boo	(i) stick (ii) rod	Osada & Suyama 1977: 471, 472	(i) bui (ii) boo	(i) stick (ii) rod	Lawrence & Okamura 2009: 175, 179	boo	rod	Kiku & Takahashi 2005: 518	(i) booziri (ii) boo	(i) stick (ii) rod	Nakasone 1983: 506	boː	(i) booziri / bui (ii) boo	(i) stick (ii) rod	Okinawago Jiten 1966: 135, 136	boː	boː	bau	bo:	bo:	bau	pau	bo:	*bau	bo:	bau	bo:	bo:	bo:	*bau	bu:	*baWo	*baWo
																																		bungiri
stink, smell bad	kuse	kusaka				kuseː	kusaka	kuseː	kusaka	kusaka	hoppokusai	kusaka		kusasaN	kuɕaɕan	kusasari	stink (adj)	Osada & Suyama 1977: 327	kusjaahaN	stink (adj)	Uwano 2017a: 153	kusasaN	stink (adj)	Kiku & Takahashi 2005: 179	kusaaseN	stink (adj)	Nakasone 1983: 124	kusaɕen	kusasaN	stink (adj)	Okinawago Jiten 1966: 340	fsakaz	fɕaɕaːl	ssaːn	fusa:	fusa:	NR	ffakam	fuʃaʃal	*fusa-	fusasa:ŋ	susa:	futsahaŋ	fufahanu	ssasasu	*kusa-	c'a:N	*kusa-	*kusa-
stone	iɕ	iɕi				iɕi	iɕi	iɕi	iɕi	iɕi	iɕi	iɕi		Ɂisi	ʔisɨ	Ɂisi	stone	Osada & Suyama 1977: 904	Ɂisɨɨ	stone	Uwano 2017a: 146	isi	stone	Kiku & Takahashi 2005: 59	ʔisii / sii	stone	Nakasone 1983: 369	ʔiɕi	Ɂisi	stone	Okinawago Jiten 1966: 261	isɨ	iɕi	iɕi	isï	isï	isï	isï	iʃi	*esi	iʃi	iʃi	iʃi	isi	iʃi	*ese	ici	*ese	*ese
storehouse	kura	kura				kura	kura	kura			kura	kura		kura	takagura	kura	storehouse	Osada & Suyama 1977: 379	kɁuraa	storehouse	Uwano 2017a: 148	kura	storehouse	Kiku & Takahashi 2005: 193	kʔuraa	storehouse	Nakasone 1983: 138		kura	storehouse	Okinawago Jiten 1966: 337	toːvva (cooking/storage space); kura	toːvva (cooking/storage space); kura	kura	kura	NR	kura	NR	fura	*kura	kura	ku:ru	ffa:	kura	fufa	*kura	fura:	*kura	*kura
										koja
									dodzoː
straw	wara	ara				wara	wara	wara	wara	wara	wara	wara		wara	wara	wara	straw	Osada & Suyama 1977: 815	waraa	straw	Uwano 2017a: 150	wara	straw	Kiku & Takahashi 2005: 636	waraa	straw	Nakasone 1983: 618	waraː	wara	straw	Okinawago Jiten 1966: 591	bara		barafuta	bara	bara	bara	bara	bara	*bara	bara	bara	barafuta	wara	barafuta	*bara	bara	*wara	*wara
straw bag	kamage	kamage				kamage		kamage	kamage (Ōnoshiro, Kurume)	kamagi				ta:ra	kamagi	(i) thoora (ii) khamagi	(i) bale (ii) straw bag	Osada & Suyama 1977: 457	(i) taaraa (ii) kamaagi	(i) bale of rice (ii) straw bag	Uwano 2017b: 224, 235	(i) toora (ii) kamagi	(i) bale (ii) straw bag	Kiku & Takahashi 2005: 149, 366	(i) taaraa (ii) hamaazii	(i) bale (ii) straw bag	Nakasone 1983: 222, 412	hamagiː	(i) taara (ii) kamazii	(i) bale (ii) straw bag	Okinawago Jiten 1966: 304, 502	kamadʑiː ~ kamadʑiːgu		kamadʑi	ta:ra	ta:ra	ta:ra	NR	ta:ra	*ta:ra	ta:ra	ta:ra	NR	ta:ra	ta:ra	*ta:ra	tara	*ta:ra	*ta:ra
						kamasu			kamasu		kamasu	kamasu																					kamasɨ
							kobuku
																																	kutɕaki
	taːra	toːra (archaic) ~ taːra				tawara	toːra	toːra	tawara	tawara	tawara	tawara			tora													taːra				taːra	taːra	taːra
straw mat	muɕito	muɕiro ~ miɕiro (old)				muɕiro	muɕiro	muɕiro	muɕiro	muɕiro	muɕɕo ~ muiro	muɕiro		musiru	musɨro ~ muɕiro	musiro	straw mat	Osada & Suyama 1977: 410	mussju	straw mat	Uwano 2017b: 224	mussjuu	straw mat	Kiku & Takahashi 2005: 571	musu	straw mat	Nakasone 1983: 551	musu	musiru	straw mat	Okinawago Jiten 1966: 396	mussu	mussu	musu	mussu	mussu	mussu	NR	mussu	*mosVsu	musu	musu	mussu	NR	mussu	*mosVsu	musu	*mosVso	*mosiro
		hamiɕiro (rare)
strength	tɕikara	tɕikara				tɕikara	tɕikara	tɕikara	tɕikara	tɕikara	tɕikara	tɕikara		te:	tɕikjara	cikjara	strength	Osada & Suyama 1977: 188	gaa	strength	Uwano 2017b: 218	tjaa	strength	Kiku & Takahashi 2005: 343	tee	strength, resistance	Nakasone 1983: 300	tɕikaːra	tee	strength	Okinawago Jiten 1966: 514	tsɨkara (recent)		ɕikara	taya	taya	taya	taya	taya	*taya	taya:	NR	NR	tsïkara	hikara	*taya	taya	*taya	*taya
																												teː				taja	teː	taja
string	himo	hibo				hibo	hibo	himo	hibo	hibo	himo	himo		Ɂu:	himu	joma / iiro	string	Osada & Suyama 1977: 457, 458	uu	string	Uwano 1977: 4	huu	string	Kiku & Takahashi 2005: 486	uu	string	Nakasone 1983: 55		uu	string	Okinawago Jiten 1966: 578				bu:	bu:	bu:	bu:	bu:	*bu:	bu:	bu:	bu:	bu:	bu:	*bu:	bu:	*wo:	*wo:
	joma (big, strong kind)						joma (a linen cord)
																												wuː				buː	buː	buː
sugar	sato	satoː				sato	satoː	satoː	satoː	satoː	sato	satoː		sa:ta:	sata	satha	sugar	Osada & Suyama 1977: 332	sjaata	sugar	Uwano 2017b: 237	sata	sugar	Kiku & Takahashi 2005: 218	saatɁaa	sugar	Nakasone 1983: 157	saːtaː	saataa	sugar	Okinawago Jiten 1966: 452	sata	ɕata	sata	sata	sata	sata	sata	ʃata	*sata	satta:	sata	sata	sïtta	satta	*sata	sata	*sata	*sata
sugar cane	satokiʔ				satokiʔ ~ satogiʔ	satokiʔ [Morokata]								u:zi		ugi	sugar cane	Osada & Suyama 1977: 705	ugii	sugar cane	Uwano 2018b: 143	hugi	sugar cane	Kiku & Takahashi 2005: 491	uzii	sugar cane	Nakasone 1983: 62		uuzi	sugar cane	Okinawago Jiten 1966: 580				bu:gï	sïddza	bu:dzï	NR	sïzzya	*siza / bugi	sïdza	ʃindza	amasïna	ʃindȝa	ʃira	*siza	amada	*siza	*siza / amaza
					oʔ ~ oggara ~ ongara																											buːgzɨ	buːgzɨ
summer	naʔ	naːtsu				natsu	natsu	natu	natsu	natsu	natsu	natsu		natʃi	natsɨ	nacï	summer	Osada, Suyama & Fujii 1980: 114	nacɨɨ	summer	Uwano 2017a: 146	naci	summer	Kiku & Takahashi 2005: 381	nacii	summer	Nakasone 1983: 335	natɕi	naci	summer	Okinawago Jiten 1966: 402	natsɨ	natsɨ	natɕi	natsï	natsï	natsï	natsï	natsï	*nati	natsï	natʃi	natsï	natsï	natʃi	*natu	naci	*natu	*natu
sun	ohisaː	hidon ~ ohisama				ohisama	hi ~ ohisan	ohisan	ohisama	hi	ohisan	hi ~ ohisan		tida / ti:da		theda	sun	Osada & Suyama 1977: 883	tɨɨda	sun	Uwano 2017b: 218	tida	sun	Kiku & Takahashi 2005: 338	tidaa	sun	Nakasone 1983: 297		tiida	sun	Okinawago Jiten 1966: 518				tida	tida	tida	tita	tida	*teda	tida	tida	ʃina	tsinda	tida	*teda	tidaŋ	*teda	*teda
									otentoːsan	tentoːsan					tɨda													tira				tida	tida	tida
						nittensama (archaic, reverent)
									taijoː (new)			taijoː
sweat	ase	ase				aɕe	aɕe	aɕe	aɕe	aɕe	aɕe	aɕe		Ɂasi	ʔaɕe	Ɂasï	sweat	Osada & Suyama 1977: 183	Ɂasɨɨ	sweat	Uwano 2017a: 151	asi	sweat	Kiku & Takahashi 2005: 24	hasii	sweat (n)	Nakasone 1983: 384	ʔaɕiː	Ɂasi	sweat (n)	Okinawago Jiten 1966: 124	aɕi	aɕi	aɕi	aʃi	aʃi	aʃi	aʃi	aʃi	*ase	aʃi	aʃi	aʃi	aʃi	aʃi	*ase	aʃi	*ase	*ase
swell, vi	haruʔ	haruru				haruru	NR	haruru	hareru	haruʔ	haruʔ	haruʔ		hukkwiyuN	harərjun	hukurïruri	swell (vi)	Osada, Suyama & Fujii 1980: 254	hukkwɨjuN	swell (vi)	Uwano 1977: 26	pukurjuN	swell (vi)	Kiku & Takahashi 2005: 495	pukkʔiN	swell (vi)	Nakasone 1983: 483		hukkwijuN	swell (vi)	Okinawago Jiten 1966: 220	pariz		parirun	fukuiï	fukuramasï	hukuri:	fukurim	fukuril	*fukur-	fukuriŋ	pukhuruŋ	fukuraŋ	fukuriruŋ	hukuriruŋ	*pukor-	kkuriruŋ	*pukor-	*pukor-
	mukun					mukabaruru					mukumu	mukumu																						mukumun
																												fukkin				fukuriz	fukuril	fukurun
swim	ojoʔ ~ oeʔ	odʑigu				oegu	ojegu	ojogu	ojogu	ojogu	ojon	ojogu		Ɂwi:zuN / wuiȝuN	ʔugjun	Ɂwïïguri	swim	Osada, Suyama & Fujii 1980: 252	ɁwɨɨgjuN	swim	Uwano 2018a: 320	uigjuN	swim	Kiku & Takahashi 2005: 83	ʔuizuN	swim	Nakasone 1983: 53	ʔuigun	ɁwiizjuN	swim (v)	Okinawago Jiten 1966: 586	ujugzɨ	uigɨ	uːn	uyugï	u:dzï	u:dzï	uyukïm	uigï	*uyug-	uŋ / umuŋ	u:ŋ	uŋ	ui	u:mi	*uyug-	uNguŋ	*uyug-	*uyug-
sword	katsuna				katsuna ~ kanna	katsuna ~ kanna [Morokata]			kogatan (dagger) [Chikugo]					katana / tatʃi		khatana	sword	Osada & Suyama 1977: 462	kataana	sword	Uwano 2017a: 152	hatana	sword, kitchen knife	Kiku & Takahashi 2005: 427	(i) tacii (ii) hataana	(i) sword (ii) hatchet	Nakasone 1983: 229, 388		katana / taci	sword	Okinawago Jiten 1966: 314, 503				katana	katana	katana	katana	katana	*katana	katana / tatsï	NR	katana	katana:	katana	*katana	katana	*katana / *tati	*katana / *tati
tail	ɕiːbo	ɕiːbo				ɕirippo	ɕiribo	ɕirio	ɕirippo ~ ɕippo	ɕippo (mammal's tail)		ɕippo		dȝu:		zubu	tail	Osada & Suyama 1977: 833	zjuu	tail	Uwano 2017b: 214	duu	tail	Kiku & Takahashi 2005: 349	zuu	tail	Nakasone 1983: 272		zjuu	tail	Okinawago Jiten 1966: 606				dzu:	dzu:	dȝu:	tu:	dȝu:	*zu:	zu:	zu:	busupu	bu:	busa	*zu: / *wo:	duNpani	*yu	*yu: / *wo:
								o		o (bird's tail)	oppo	o ~ oppo
															dʑubuː													dʑuː				dzuː	dʑuː	dzuː
taste	aʔ	aːdʑi				adʑi	aʑi	aʑi	adʑi	adʑi	adʑi	adʑi		Ɂaȝi	ʔadzɨ	Ɂazi	taste	Osada & Suyama 1977: 329	Ɂazɨɨ	taste	Lawrence & Okamura 2009: 178	azi	taste	electronic version of Kiku & Takahashi 2005	ʔazii / ʔazee	taste (n)	Nakasone 1983: 9	ʔadʑi	Ɂazi	taste (n)	Okinawago Jiten 1966: 129	adzɨ	adzɨ	adʑi	adzï	adzï	adzï	ampai/ akï	adzï	*azi	adzï	adzï	adzï	antsu	aȝi	*azï	adi	*azï	*azï
thief	nuɕito ~ nuhitogoro	nihitoɕiː						nuɕito						nusudu	nuɕidomun	nusïdo	thief	Osada & Suyama 1977: 672	nɨsɨtuu	thief	pc	nusudu	thief	Kiku & Takahashi 2005: 402	nusiduu	thief	Nakasone 1983: 358		nusudu	thief	Okinawago Jiten 1966: 427				nusïtu	nusïdu	nusudu	mustu	nusïdu	*nusudo	nusïturï	NR	nusïturï	nusïturu	nuʃitu	*nusitori	nusitu	*nusïto(ri)	*nusïto(ri)
	nusuto					nusuto	nusudo		nusuto ~ nusutto	nusuto		nusutto																nusuːru				nusɨtu	nusɨdu	nuɕituru
											doroboː	doroboː
thin (weak)														pissaN / hwissaN	hisɨɕan	hissari	thin	Osada, Suyama & Fujii 1980: 146	hwɨsɨɨhaN	thin	Uwano 1977: 27	(i) ususaN (ii) pissaN	(i) pale (colour), weak (flavour) (ii) thin	Kiku & Takahashi 2005: 99, 471	pʔisseN / pisiseN	thin, lacking in density	Nakasone 1983: 444	piɕɕen	hwissaN	thin, lacking in density	Okinawago Jiten 1966: 238	pssɨkaz	pɨssaːl	pisan	pïsïkaï	pïsïkal	ssukai	pïsï	pissa:l	*pisikar-	pïssa:ŋ	pssaru	pïsahaŋ	pïssa:nu	pissasaŋ	*pisa-	picaŋ	*pis-	*pis-
	uɕi	usuka				usi	usuka	uswiː	usuka	usuka	ukka	usuka																ʔusuɕen				usɨkaz	ussaːl
																												afaɕɕen
															sɨgaɕan (about taste, especially beverages)
																																ikjarakaz (about taste)
thing	mono	mono				mono	mono	mono	mono	mono	mono	mono		munu / muN	mun	muN	thing; food	Osada, Suyama & Fujii 1980: 524	muN	thing; food	Uwano 2018b: 148	munu / muN	thing	Kiku & Takahashi 2005: 576, 582	munuu / muN	thing	Nakasone 1983: 556	mun	muN	thing	Okinawago Jiten 1966: 390	munu	munu	munu	munu	munu	munu	munu	munu	*mono	munu	munu	munu	munu	munu	*mono	munu	*mono	*mono
thorn	ige	ige					ige		ige	ige				Nzi	nigi	nigi	thorn	Osada & Suyama 1977: 787	Ngɨɨ	thorn	Uwano 2018b: 151	nigi	thorn	Kiku & Takahashi 2005: 391	zii	thorn	Nakasone 1983: 246	ngi	Nzi	thorn	Okinawago Jiten 1966: 438		ngi	ngi	saruka	saruka	NR	NR	saruka / ŋgi	*saroka	ŋgi	ŋgi	NR	NR	ŋgi	*tuge	Ngi	*tuge	*tuge / *saruka
						kwi		kwiː
											toge	toge																				tugja
															idʑa (thorns on a tree)
thread	ito	ito				ito	ito	ito	ito	ito	ito	ito		Ɂi:tʃu:	ʔiɕo	Ɂito	thread	Osada & Suyama 1977: 272	Ɂicjuu	thread	Uwano 2017a: 150	iccjuu	thread	Kiku & Takahashi 2005: 71	hicuu	thread	Nakasone 1983: 439	ʔiːtɕuː	Ɂiicjuu	thread (n)	Okinawago Jiten 1966: 250	itsu(ː)	itu	itu	itu 'silk thread'	itu 'silk thread'	itu 'silk thread'	itu 'silk thread'	itu 'silk thread'	*eto	itu	NR	itu	nuitʃu	i:tu	*eto	nuimi / itu-	*eto	*eto
																																nuːʑʑuː
thresh (rice)	inekoʔ	inekogi				injekogi		inekogi	inekogi	inekoki	inekoʔ	inekoki		kuruma-bo: "threshing stick"								sjaagjuN	polish (rice)	Kiku & Takahashi 2005: 255	siraagiN	polish (rice)	Nakasone 1983: 196		siragijuN	polish (rice)	Okinawago Jiten 1966: 482				NR	NR	NR	NR	sïsabï	*sisab-	NR	NR	NR	NR	NR	NR	NguruN	*sisab- / *kurum-	data too varied
		semba				ɕemba (rice thresher)	ɕemba (also meaning 'rice thresher')	ɕemba (rice thresher)	ɕemba (rice thresher)	ɕemba (rice thresher)
									konnoː
	Komorokata sugui 'to peel straws' (?) (藁の袴を取る)														nʔisɨgi																	sɨv		mai saun
																																	~ katsɨ (mugzɨkatsɨ, aːkatsɨ)
throw	naguʔ	naguru				naguru	naguru	naguru	naguru	naguʔ	naguː ~ naguʔ	naguru ~ naguʔ		nagiyuN	nagjun	nagïruri	throw	Osada, Suyama & Fujii 1980: 333	nagɨjuN	throw	Uwano 1977: 21	nagjuN	throw	Kiku & Takahashi 2005: 379	nagiruN	throw	Nakasone 1983: 333	nagiːn	nagijuN	throw (vt)	Okinawago Jiten 1966: 405	nagiz		nangun	nagiï	nagil	NR	yaŋkim	yari:	*nager- / *yar-	naŋgiŋ	naŋguŋ	naŋgiruŋ	nankiruŋ	baŋkasuŋ	*naNger-	naNgiruŋ	*nager-	*nager-
								hotaru
																																tiv
																																	jal
thunder	kannare ~ kannaredon ~ kannaresaa	kaminai				kaminarisama	kaminari	kaminari	kaminari ~ kaminarisan		kaminaʔ	kaminari		hannami / kaNnai	kannari	khaNnari	thunder	Osada & Suyama 1977: 892	naikami	thunder	Uwano 2018b: 142	haNjai	thunder	Kiku & Takahashi 2005: 455	kaNnamii	thunder	Nakasone 1983: 112	kannai	kaNnai	thunder	Okinawago Jiten 1966: 308	kannaz ~ kamnaz	kamnal	kannaːru	kannaï	kamnal	kamnai	kamnaï	kamnal	*kamVnari	kannarï	kannari	kannarï	kannari	kanne	*kaNVnari	kaNnari	*kamVnari	*kamVnari
										narakami
																																kamtujum
						ereki
						goronsama ~ gorogorosama (child language)	gorogorosan
tide	ɕio	ɕijo				ɕiwo	ɕijo	ɕijo	ɕio	ɕio	ɕio	ɕio		syu:	ʔuɕu	sjuu-nu micihiri	tide	Osada & Suyama 1977: 018	sjuu	tide	Uwano 2017b: 224	sjuu	tide	Kiku & Takahashi 2005: 258	suu / husuu	tide	Nakasone 1983: 201	ʔusuː	sjuu	tide	Okinawago Jiten 1966: 492	suː	ɕuː	suː	su:	su:	su:	su:	ʃu:	*siu:	su:	su:	su:	su:	ʃu:	*siu:	su:	*sio:	*sio
tie, bind together	musuʔ (belt, sash)	musubu				musubu (belt, sash)	musubu	musubu (belt, sash)	musubu	musubu	musun	musubu		muʃibuN		musuburi / kubiruri	tie (vt)	Osada & Suyama 1977: 256, 257	kʔuijuN	tie (vt)	Uwano 1977: 23	musubjuN	tie (vt)	Kiku & Takahashi 2005: 570	kʔuNbiN / musuubiN	tie, bind together	Nakasone 1983: 148, 552		musubuN	tie	Okinawago Jiten 1966: 396		musɨbɨ	musubun	ʃimiï	ʃimil	NR	NR	sïmina: "tied rope"	*simer-	musubuŋ	musubuŋ	musupuŋ	NR	gusubi	*mosub-	muNbuŋ	*mosub-	*mosub-
	kibiʔ ~ kubiʔ						kubiru (rope, cord, thread etc.)	kubiru	kubiru (cord, a pile) ~ kibiru (Munakata district)																			kumbun
						juː (a bundle)
															makjun
																																sɨmaz
tie down	kibiʔ	kibiru				kubiru	kubiru	kubiru	kibiru (to tie) ~ kubiru (to tie down)	kubiː				sibayuN		sibaruri	tie up	Osada, Suyama & Fujii 1980: 345	kʔuijuN	tie up	pc	kukkubjuN	tie up	Kiku & Takahashi 2005: 187	karaamiN	tie up	Nakasone 1983: 109	kumbun	juujuN	tie up	Okinawago Jiten 1966: 295	fuddzɨ		fubarun	sïmaï		sïmai	sïmaïm	sïmal	*simar-	samaruŋ	NR	samaruŋ	samaruŋ	NR	*samar-	NR	*sǝmar-	?
		ɕibaru					ɕibaru (less used)	ɕibaru			ɕibaː ~ ɕibaʔ	ɕibaru																				sɨmaz
															makjun
																												juːjun
																																maruksɨ	malksɨ
time	toʔ	toki				toki	toki	toki	toki	toki	toʔ	toki		tutʃi	tukɨ	thuki	time	Osada, Suyama & Fujii 1980: 115	ui	time	Uwano 1977: 32	hui	time	Kiku & Takahashi 2005: 482	tucii	time	Nakasone 1983: 313		tuci	time	Okinawago Jiten 1966: 525	tukja	tuksɨ		tukï / tukya	tukya	tutsï / tukya	NR	tukï	*toki	tukï	tuki	tukï	NR	tuki	*toki	tuti	*toki	*toki
																																		piːn
																												dʑibun				dʑikan
toilet	bendʑo								bendʑo		bendʑo	bendʑo		huru		juuziN / manakha	toilet	Osada & Suyama 1977: 394	benzjo / sjɨNcɨN	toilet	Uwano 2017b: 218	puru	toilet	Kiku & Takahashi 2005: 511	puru	toilet	Nakasone 1983: 497	bendʑo	huru	toilet	Okinawago Jiten 1966: 221		bendʑo		fuï	ful	fui	fuï	ful	*furi	furya	NR	furu	fo:rya	fu:rya	*purïya	furuya:	*purïya	*purï
	tsuddokoi (archaic)
		kanʑe				kanʑo
						tɕodzuba	tɕodzudokoro		tɕoːdzuba
		kusogoja
						settɕin		ɕentɕin	hettɕin (old) ~ ɕettɕin (older still)	ɕettɕin		settɕin
																												furu				fuz	ful	furu
															juːdzɨn
												habakari
																																		onke
tomorrow	aɕita	ahita				aɕite	aɕita	aɕita	aɕita	aɕita	ahita	aɕita		Ɂatʃa:	ʔaɕa	Ɂachja	morning	Osada, Suyama & Fujii 1980: 107	Ɂacjaa	morning	Uwano 2017b: 224	accjaa	tomorrow	Kiku & Takahashi 2005: 31	hacaa	tomorrow	Nakasone 1983: 399	ʔattɕaː	Ɂacja	tomorrow	Okinawago Jiten 1966: 101	atsa	ata	atsa	atsa	atsa	atʃa	ata	ata	*atVsa	attsa	attsa	attsa	atsa	attʃa	*atVsa	atta:	atVsa	*atVsa
tool					doʔ	doʔ [Morokata]								do:gu		doogu	tool	Osada & Suyama 1977: 443	doogu	tool	Okamura et al 2006: [0501]	doogu	tool	Kiku & Takahashi 2005: 419 (in entry for hakugu)	doogu	tool	Nakasone 1983: 322		doogu	tool	Okinawago Jiten 1966: 178				dau	do:v /da:v	dau	tafu	dau:	*daugu	do:ŋgu	NR	da:gu	dongu	doŋgu	*daugu	duNŋu	*daugu	*daugu
	ɕodoʔ	ɕodoːgu			sodon ~ ɕodogu	ɕodoʔ [Morokata]
tooth	ha	ha				ha	ha	ha	ha	ha	ha			pa: / ha:	ha	hwa	tooth	Osada & Suyama 1977: 148	haa	tooth	Uwano 2017b: 214	paa	tooth	Kiku & Takahashi 2005: 410	paa	tooth	Nakasone 1983: 369	faː	haa	tooth	Okinawago Jiten 1966: 197	paː	paː	paː	pa:	pa:	pa:	pa:	pa:	*pa:	pa:	pa:	paŋ	pa:	pa:	*pa:	ha:	*pa:	*pa:
trap	wana	ana				wana	wana	wana	wana	bana	NR	wana		wana:	waːnja	jama	contraption, snare	Osada & Suyama 1977: 723	wanaa	trap	Uwano 2018b: 155	jama	contraption, snare	Kiku & Takahashi 2005: 601	jamaa	contraption, snare	Nakasone 1983: 580					bana		wana (recent, loan)	bana	bana	bana	bana	bana	*bana	bana / ba:na:	bana	bada	bana	bana	*bana	NR	*wana	*wana
																												jama					weːdajama (mouse trap)	jama
trip wire, trap														ya:ma		go	contraption, snare	Osada & Suyama 1977: 723	Ɂutuusɨ	trap	pc	jama	contraption, snare	Kiku & Takahashi 2005: 601	jamaa	contraption, snare	Nakasone 1983: 580		jaama	contraption, snare	Okinawago Jiten 1966: 271				yama	yama	yama	NR	yama	*yama	yama	yama	yama	NR	NR	*yama	dama	*yama	*ya:ma
tree	ki	ki				ki	ki	ki	ki	ki	ki	ki		ki:	kɨ	khï(ï)	tree, wood	Osada & Suyama 1977: 783	kɨɨ	tree	Uwano 2017b: 213	hii	tree, wood	Kiku & Takahashi 2005: 455	kii	tree, wood	Nakasone 1983: 113	kiː	kii	tree, wood	Okinawago Jiten 1966: 320	kiː	kiː	kiː	ki:	ki:	ki:	ki:	ki:	*ke:	ki:	ki:	ki:	ki:	ki:	*ke:	ki:	*ke:	*ke:
tub														u:ki		wïhï	tub	Osada & Suyama 1977: 455	wɨɨ	tub	Uwano 2018b: 145	hui	tub	Kiku & Takahashi 2005: 482	hukʔi	bucket, tub	Nakasone 1983: 461		uuki	tub	Okinawago Jiten 1966: 579				u:ki	u:ki	furu:ki	NR	gu:ki	*u:ke	u:ki	u:ki	uki	o:ge:	bu:ki	*wo:ke	vu:gi > ugi	*wo:ke	*wo:ke
turn about	maːʔ	maaru				mawaru	mawaru	mawaru ~ mau	maːru ~ mawaru	mawaː	mawaː ~ mawaʔ	mawaru		ma:ruN / ma:yuN	maːrjun	mooruri	rotate (vi)	Osada, Suyama & Fujii 1980: 248	moojuN	rotate (vi)	Okamura 2007: 15	moojuN	rotate (vi)	Kiku & Takahashi 2005: 588	maaruN	rotate (vi)	Nakasone 1983: 513	mawain	maajuN	rotate (vi)	Okinawago Jiten 1966: 354	maːz	maːl	maːrun	ma:ï	ma:l	ma:i	ma:ïm	ma:l	*ma:r-	ma:ruŋ	NR	ma:ruŋ	ma:ruŋ	ma:ruŋ	*ma:r-	mariruŋ	*ma:r-	*maCar-
turtle	kame	game				kame	kame	kame	game	game	kame	kame		ka:mi:	kami	khamï	turtle	Osada & Suyama 1977: 855	kamɨɨ	turtle	Uwano 2018b: 142	hami	turtle	Kiku & Takahashi 2005: 444	haamii	turtle	Nakasone 1983: 373	haːmiː	kaamii	turtle	Okinawago Jiten 1966: 298	kami	kami	kami	kami	kami	kami	NR	kami	*kame	kami	kami	kami	kami	kami	*kame	kami	*kame	*kame
umbrella	kasa	kasa				kasa	kasa	kasa	kasa	kasa	kasa	kasa		kasa	dangaɕa	khasa	umbrella	Osada & Suyama 1977: 248	kasjaa	umbrella	Uwano 2018a: 304	hasa	umbrella, parasol	Kiku & Takahashi 2005: 420	hasaa	umbrella, parasol	Nakasone 1983: 382	hasaː	kasa	umbrella	Okinawago Jiten 1966: 311			dangaɕa (western-style umbrella)	sana	sana	sana	sana	ʃana	*sana	sana	sana	sana	NR	NR	*sana	sana	*sana	*sana / *kasa
																																sana	ɕana	sana
urinate						baru		baru	maru					si:baisuN	sɨbari ɕun	sibari-sjuri	urinate	Osada & Suyama 1977: 165	sɨbai sjuN	urinate	pc	siibai-sjuN	urinate	Kiku & Takahashi 2005: 617 (entry for junaajunaa)	subee-suN	urinate	Nakasone 1983: 206	subeːsun	siibai-suN	urinate	Okinawago Jiten 1966: 469	juspaz ~ juspazza sɨː	sɨbal sɨː	ɕibaru sun	sïbaï	sïbal	sïbai	yusïpaï	sïbal	*sibar-	sïbarï	ʃibaru	sïparï	isïpe:	ʃi:ruŋ	*sibar-	Nbai	*sibar-	*sibar-
							hiru				NR	NR
							furu
							tataru		tataru	tareː
	ɕibenno suʔ	ɕiːben suru
use														sikaruN		cïkauri	use (vt)	Osada & Suyama 1977: 159	cɨkojuN	use (vt)	Uwano 1977: 22	cikeN	use (vt)	Kiku & Takahashi 2005: 309	sikʔeN	use (vt)	Nakasone 1983: 179		cikajuN	use	Okinawago Jiten 1966: 150				tsïkai	tsïkai		kïkaïm	tsïkai	*tika-	tsïko:ŋ	NR	sukoŋ	tsïkai	hikkoŋ	*tuka-	k'uŋ	*tuka-	*tuka-
vomit		haku				haku (refined)	haku	haku	haku	haku	haku			hatʃuN	hakjun	hakhuri	vomit (v)	Osada & Suyama 1977: 327	hakjuN	vomit (v)	Uwano 1977: 19	pakjuN	vomit (v)	Kiku & Takahashi 2005: 419	pacuN	vomit (v)	Nakasone 1983: 403	fakun	hacjuN	vomit (v)	Okinawago Jiten 1966: 199	paksɨ	paksɨ	pakun	pakï	pafu	hafu	pakïm	pakï	*pak-	fakuŋ	po:khuŋ	pakuŋ	pakuŋ	poŋ	*pak-	haguŋ	*pak-	pak-
	aguʔ	aguru							ageru	aguʔ	aguʔ (new)																	ʔagin
						edzuku (rare, archaic; coarse)
						tabaku (about animals)
											tosu	tosu
village	mura	mura				mura	mura	mura	mura	mura	mura	mura		mura / sima	mura	mora / sima	village	Osada & Suyama 1977: 616, 624	muraa	village	Uwano 2017a: 146	mura	village	Kiku & Takahashi 2005: 581	muraa / simaa	village	Nakasone 1983: 192, 559	mura	mura / sima	village	Okinawago Jiten 1966: 394, 474	mura	mura	mura	mura / sïma	mura / sïma	mura	mura	mura / sïma	*mora / *sima	mura / sïma	mura	mura	mura	mura	*mora / *sima	mura	*mora	*mora / *sima
															sɨma (rare)																	sɨma	sɨma
																																para ~ parijaː (a rural settlement)
vine	tsuru					tsuru		turu	tsuː	tsuru	tsuru	tsuru		kaNda / hanȝa	tsˀɨru	khazïra	vine	Osada & Suyama 1977: 802	kaNzja	vine	Uwano 2017b: 230	(i) ciru (ii) tii	(i) handle, string (on musical instrument), vine (ii) hand, vine	Kiku & Takahashi 2005: 329, 332	haNza	vine	Nakasone 1983: 420	tɕiru	kaNda	vine	Okinawago Jiten 1966: 307	tsɨru	maksɨdzɨru		tsïru	NR	tsïru	NR	ke:m	*tiru	abiru	NR	kuru	kanza / tʃiru	NR	*turu / kaza	c'iruN	*turu / *kaza	*turu / *kaza
	tsura (of potatoes)	tsura					tsura
																																		kadza
vinegar	su	su				su	suː	su	su	su	su	su		ʃi: / hweei	sɨː (Koniya, Saneku, Sumiyō)	sïï	vinegar	Osada & Suyama 1977: 332	hoi / hwëi	vinegar	Uwano 2017b: 213	pee	vinegar	Kiku & Takahashi 2005: 514	ʔamaazaki / sii / pee	vinegar	Nakasone 1983: 19, 170, 502		sii / hweei	vinegar	Okinawago Jiten 1966: 227, 468	sɨː	sɨː		sï:	sï:	sï:	sï:	sï:	*si:	sï: / pairï	pairï	sï: / pe:ru	NR	NR	*si / *pairu	hairi	*si / *pairu	*si: / *pairu
	aman														amami													amadʑaki					peːl	peːru ~ pairu
															feri (Kominato)
wake up, (get up), vi	okiʔ	okiru				okuru	okiru	okuru	okiru	okiː	okiʔ	okiru		ɁukiyuN	hɨrjun	hwïïruri	wake up, get up	Osada, Suyama & Fujii 1980: 288	ɁwɨɨjuN	wake up, get up	Uwano 1977: 20	uijuN	wake up, get up	Kiku & Takahashi 2005: 87	hukʔiruN	wake up, get up	Nakasone 1983: 462	ʔukin	ɁukijuN	wake up, get up	Okinawago Jiten 1966: 550	ukiz	ukil	ukirun	ukiï	ukil	NR	ukim	uki:	*uker-	ukiruŋ	ukiruŋ	ugiruŋ	ukiruŋ	fuiruŋ	*uker-	ugiruŋ	*uker-	*uker-
warm	nuki	nukka				nukwi	nukka	nukwi	nukka	nukka	nukka			nukusaN	nukuɕan	nukusari	warm (adj)	Osada, Suyama & Fujii 1980: 161	nukoohai	warm (adj)	Okamura et al 2006: [1373]	nukusaN	warm (adj)	Kiku & Takahashi 2005: 401	nukʔuseN	warm (adj)	Nakasone 1983: 358	nukuɕen	nukusaN	warm (adj)	Okinawago Jiten 1966: 425	nufukaz	nufuɕaːl	nussan	nufukaï	ŋfukam	ŋfukai	nufukam	nufuʃa:l	*nufukar-	nussa:ŋ / nukuho:ŋ	nussa:ŋ	no:sahaŋ	nukoha:ŋ	nussasu:	*nuk-	nucaŋ	*nuku-	*nuku-
												atataka
wash	aru				aru ~ aro	aru [Morokata]								ɁararuN / ɁarayuN		Ɂarauri	wash	Osada, Suyama & Fujii 1980: 350	ɁarojuN	wash	Uwano 2018a: 303	areN	wash	Kiku & Takahashi 2005: 45	ʔareN	wash (v)	Nakasone 1983: 240	ʔarajun	ɁarajuN	wash (vt)	Okinawago Jiten 1966: 121	aroː	aruː		aro:	arau	arai	araum	aru:	*ara-	a:ro:ŋ	arauŋ	arasuŋ	a:rafuŋ	aroŋ	*araw-	aruŋ	*araw-	*araw-
washtub	tare	tarjaː				tare	tarjaː	tarai	tarai	tarjaː	tarai	tarai		ta:re:	bindarəː				biNdaree	portable washtub	pc	taree	washtub	Kiku & Takahashi 2005: 296	taree	washtub	Nakasone 1983: 240	taːreː	haNziri	washtub	Okinawago Jiten 1966: 206	taraz	tarai	tarai	taraï	taraï	tarai		tarai	*tarai	tarai	tarai	tare:	tare:	tarai	*tarai	tarai	*tarai	*tarai
water	miʔ	mizu				mizu	mizu	mizu	midzu	midzu	min	midzu		miȝi	mɨdzɨ	mïzï	water	Osada & Suyama 1977: 907	mɨzɨɨ	water	Uwano 2017a: 145	mizi	water	Kiku & Takahashi 2005: 553	mizii	water	Nakasone 1983: 539	midʑi	mizi	water	Okinawago Jiten 1966; 383	midzɨ	midzɨ	midʑi	midzï	midzï	midzï	mikï	midzï	*mezi	midzï	midzi	midzï	mintsu	midȝi	*mezi	miŋ	*medu	*medu
water, vi														mizi-kakiyuN		mïzï-kheheruri	water (vi)	Osada, Suyama & Fujii 1980: 268-9	mɨzɨɨ-këëjuN	water (vi)	pc	mizi-ukkeejuN	water (vi)	Kiku & Takahashi 2005: 105	mizii-hicaakʔin	water (vi)	Nakasane 1983: 539		mizi-kakijuN	water (v)	Okinawago Jiten 1966: 302				midzï-kakï	NR	NR	NR	midzï-kakil	*mezi-kake	midzï-makï	NR	NR	NR	NR	*mezi-mak-	NR	*mezi-mak-	*medu-
wear, vt	kiʔ	kiru				kiru	kiru	kiru	kiru	kiː	kiʔ	kiʔ ~ kiru		ciyuN / cirumuN	kˀirjun	kiruri	put on (clothes)	Osada, Suyama & Fujii 1980: 351	kɁijuN	put on (clothes)	Uwano 1977: 17	kjuN	put on (clothes)	Kiku & Takahashi 2005: 170	cuN	put on (clothes)	Nakasone 1983: 279	kiːn	cijuN	put on (clothes)	Okinawago Jiten 1966: 150	kssɨ	kiːl	kisun	kïsi	tsï:	tsi:	kï:	ki:l	*kir-	kïsï	kisuŋ	sïŋ	kïsïŋ	sisuŋ	*kis-	ccuŋ	*kir-	*kir-
weave, vt.	oʔ	oru				oru	oru	oru	oru	oː	oː ~ oʔ	oru		ɁuyuN	ʔurjun	Ɂururi	weave	Osada & Suyama 1977: 288	ɁujuN	weave	Uwano 1977: 18	ujuN	weave	Kiku & Takahashi 2005: 121	ʔuN	weave (vt)	Nakasone 1983: 80	NA	ɁujuN	weave (vt)	Okinawago Jiten 1966: 548	uz	ul	urun	uï	ul	NR	uïm	uri:	*ur-	uruŋ	NR	uruŋ	uruŋ	uruŋ	*ur-	uruŋ	*ur-	*ur-
wedge					ja	ja [Morokata]			ja [Chikugo]					kusabi		khuNzi / kusabi	wedge	Osada & Suyama 1977: 381, 427	NR		Uwano 2017b: 236	ija	wedge	Kiku & Takahashi 2005: 76	kusaabi	wedge	Nakasone 1983: 124		kusabi	wedge	Okinawago Jiten 1966: 340				fusabï	fusabï	NR		fuʃabï	*fusabi	fusabï	NR	NR	NR	NR	*kusabi	c'abi	*kusabi	*kusabi
					konzen	konzen [Hioki]
weigh, measure, vt	hakaʔ	hakaru				hakaru	hakaru	hakaru	hakaru	hakaː	hakaʔ ~ hakaː	hakaru		hakayuN	haːrjun	(i) kiNme-haharuri (ii) sjakuthuri-sjuri	(i) weigh (ii) measure length	Osada, Suyama & Fujii 1980: 217	haajuN	weigh, measure	Uwano 1977: 25	paajuN	weigh, measure	Kiku & Takahashi 2005: 412	paaruN / pakʔaaruN	weigh, measure	Nakasone 1983: 375, 379	fakain	hakajuN	weigh, measure	Okinawago Jiten 1966: 202	pakaz	pakal	pakarun	pakaiï	pakal	NR	pakaïm	pakal	*pakar-	pakaruŋ	NR	hakiruŋ	pakaruŋ	pa:ruŋ	*pakar-	hagaruŋ	*pakar-	*pakar-
															kəːrjun
west	niɕ	niɕi ~ niːɕi				niɕi	niɕi	niɕi	niɕi	niɕinhoː	niɕi	niɕi		iri		nisi	west	Osada, Suyama & Fujii 1980: 140	Ɂirɨɨ	west	Uwano 2018b: 150	ii	west	Kiku & Takahashi 2005: 48	ʔirii	west	Nakasone 1983: 47		Ɂiri	west	Okinawago Jiten 1966: 258				iï	il	i:	iï	il	*eri	irï	i:ru	irï / iri	irï	iru	*erï	iri	*erï	*erï
															ʔiri													ʔiri				iz	il	in
whale	kudʑira	kuʑira				kuʑira	kuʑira	kuʑira	kudʑira	kudʑira	kuira	kudʑira		guzira	kʔudʑira	kuzira	whale	Osada & Suyama 1977: 844	guNzja	whale	Uwano 1977: 16	guuzjaa	whale	Kiku & Takahashi 2005: 176	guNza	whale	Nakasone 1983: 147	gudʑa	guzira	whale	Okinawago Jiten 1966: 196	fuddza	fuddʑa	kudʑira	fudza	NR	NR	fukïʃɛ	fuddȝa	*fuziza	futtsa	furudza	guzïra	fundza	fuȝira	*kuzira	kudira	*kuzira	*kuzira
wheat	komuʔ	komugi				komugi	komugi	komugi	komugi	komugi	komun	komugi		muzi	kumugi (Koniya)	mugi	wheat	Osada & Suyama 1977: 794	mugii	wheat	Uwano 2018a: 303	mugi	wheat	Kiku & Takahashi 2005: 568	muzii	wheat	Nakasone 1983: 552	naːmugi	muzi	wheat	Okinawago Jiten 1966: 398	nnamugzɨ	nnamugɨ ~ mnamugɨ	mun	mugï	mugï	mudzï	mukï	mugï	*mogi	muŋ	muŋ	muŋ	mui	muŋ	*mogi	muŋ	*mogi	*mogi
whet, vt.	toʔ	togu				togu	togu	togu	togu	togu	togu	togu		NR	tugjuri	thuguri	sharpen (vt)	Osada & Suyama 1977: 463	tugjuN	sharpen (vt)	Uwano 1977: 19	tugjuN	sharpen (vt)	Kiku & Takahashi 2005: 353	tuzuN	sharpen (vt)	Nakasone 1983: 314	tugun	tuzjuN	sharpen (vt)	Okinawago Jiten 1966: 535	tugzɨ	tugɨ	tuːn	tugï	tuv	NR	tukïm	tugï	*tog-	tuguŋ / to:ŋ	NR	tuŋ	to:ŋ	tuŋ	*tog-	tuNguŋ	*tog-	*tog-
	kedzuʔ									kedzuʔ
white	ɕire	ɕiroka				ɕiri	ɕiroka	ɕiriː	ɕiroka	ɕiroka	ɕiroka	ɕiroka		siru:	sɨruɕan	siruɁiru	white (n)	Osada, Suyama & Fujii 1980: 162	sɨruɁiruu	white (n)	Uwano 2017a: 151	sjuu	white (n)	Kiku & Takahashi 2005: 258	siruu	white (n)	Nakasone 1983: 198	ɕiruɕen	siru	white (n)	Okinawago Jiten 1966: 483	ssukaz	ssuɕaːl	ssoːn	ssu	ssu	ssu	ssu	ssu	*sisu	sïsu	sso:ŋ	ssa:sahaŋ	sïso:haŋ	ʃisusaŋ	*siru	ccu:	*siru	*siru
wide	hire	hiroka				hiri	hiroka	hiriː	hiroka	hiroka	hiroka	hiroka		hwirusaN	hiruɕan	hirusari	wide	Osada, Suyama & Fujii 1980: 145	hutëëhaN	wide	Uwano 1977: 28	pjuusaN	wide	Kiku & Takahashi 2005: 477	pʔiruuseN	wide	Nakasone 1983: 452	hiruɕen	hwirusaN	wide	Okinawago Jiten 1966: 240	pssukaz	pssuɕaːl	pisoːn	pïsukaï	pïsukal	huikai	pïsukam	pïsuʃa:l	*pisukar-	pïsusa:ŋ	piso:ŋ	pisuhaŋ	pïsohaŋ	piʃusaŋ	*pisu-	tsuaŋ / hirusaŋ	*piru-	*piru-
wife	ukkata													tuzi		thuzi	wife	Osada & Suyama 1977: 586	tuzɨɨ	wife	Uwano 2018c: 141	tuzi	wife	Kiku & Takahashi 2005: 353	tuzii	wife	Nakasone 1983: 313		tuzi	wife	Okinawago Jiten 1966: 534				tudzï	tudzï	tudzï	tukï	tudzï	*tozi	tudzï	tudzi	tuŋ	tuntsï	tudʒi	*tozï	tuŋ	*tozï	*tozï
															tudzɨ													tudʑi				tudzɨ	tudzɨ	tudʑi
												tsuma
	kanai						NA				kanai	kanai
		omjaː (other person's wife)
		oiganto (one's wife)
						utɕinkakaː (one's wife)		kaka	kakaː	utɕino kaka (one's wife)
						utɕinjatsu (one's wife)
						ari
												njoːboː
									gorjonsan (other person's wife, honorific)
wind	kadze	kaze ~ kaʑe (archaic)				kaze ~ kaʑe (archaic)	kaʑe	kaʑe	kadʑe	kadʑe	kadʑe	kadʑe		kazi / haȝi	kadʑə	khaze	wind	Osada & Suyama 1977: 892	kazjɨɨ	wind	Uwano 2018b: 150	hadi	wind, typhoon	Kiku & Takahashi 2005: 434	hazii	wind, typhoon	Nakasone 1983: 393	hadʑi	kazi	wind (n)	Okinawago Jiten 1966: 316	kadʑi	kadi	kadʑi	kadȝi	kadȝi	kadi	kati	kadȝi	*kaze	kadzi	khazi	katʃi	kanzyi	kadȝi	*kaze	kadi	*kaze	*kaze
winnowing basket	mi	mi (rare)					miː	miː	temiː	mi	NA	mi		mi:zo:ki:		saNbara	winnowing basket	Osada & Suyama 1977: 456	haara	winnowing basket	Uwano 2018b: 143	para	winnowing basket	Kiku & Takahashi 2005: 446	miizookʔii	winnowing basket	Nakasone 1983: 533	muidʑoːkiː	miizjookii	winnowing basket	Okinawago Jiten 1966: 377	muidzoːki	muidʑoːki	soːki	mui-zo:ki	mui	NR	NR	mui-zyo:ki	*moi-zo:ke	so:gi	so:ki	sogi	so:gi	soi	*so:ke	umui	*omoi	*moi-zo:ke
		mizoːke	midzoːke
	ton
						sekumon
															sambara
winter	fui	fui ~ fuju				fuju	fuju	fuju	fuju	fuju	fuju	fuju		huyu	fuju	huju	winter	Osada, Suyama & Fujii 1980: 114	hujuu	winter	Uwano 2018b: 150	pui	winter	Kiku & Takahashi 2005: 482	pujuu	winter	Nakasone 1983: 495	fuju	huju	winter	Okinawago Jiten 1966: 216	fuju	fuju	fuju	fuyu	fuyu	fuyu	fuyu	fuyu	*fuyu	fuyu	fuyu	ffi	fui	fuyu	*puyu	huyu	*puyu	*puyu
wipe up, vt	fuʔ	fuku (new)						fuku	fuku	fuku	fuʔ	fuku		susuyuN	fukjun	nogauri	wipe (vt)	Osada, Suyama & Fujii 1980: 349	nogojuN	wipe (vt)	pc	niguujuN / nuguujuN / pukjuN	wipe (vt)	Kiku & Takahashi 2005: 392, 401, 493	suuruN	wipe (vt)	Nakasone 1983: 203	fukun	susujuN	wipe (vt)	Okinawago Jiten 1966: 498			fukun	fuki	fuku	NR	fukïm	NR	*fuk-	fukuŋ	NR	fuki	NR	NR	*puk-	huguŋ	*puk-	*puk-
		nuguː				nuguː	nuguː
																												susuin				ssuriz	ɕuɕuːl	ssurun
wood	ki	ki				ki	ki	ki	ki	ki	ki	ki		ki:	kɨ	khï(ï)	tree, wood	Osada & Suyama 1977: 783	kɨɨ	tree	Uwano 2017b: 213	hii	tree, wood	Kiku & Takahashi 2005: 455	kii	tree, wood	Nakasone 1983: 113	kiː	kii	tree, wood	Okinawago Jiten 1966: 320	kiː	kiː	kiː	ki:	ki:	ki:	ki:	ki:	*ke:	ki:	ki:	ki:	ki:	ki:	*ke:	ki:	*ke:	*ke:
woods, forest	jama	jama				jama	jama	jama	jama					yama	jama	jama	woods, forest	Osada & Suyama 1977: 899				jama	mountain, forest	Kiku & Takahashi 2005: 601	jamaa	mountain, forest	Nakasone 1983: 580	jamaː	jama	woods, forest	Okinawago Jiten 1966: 275	jama	jama	jama	yama	yama	yama	yama	yama	*yama	yama	yama	yama	yama	yama	*yama	da:ma	*yama	*yama
								hayaɕi (rare, loanish)		hayaɕi (rare)	hayaɕi	hayaɕi
wool	wata	ata				wata	wata	wata	wata	wata	wata	wata		wata	wata	watha	cotton	Osada & Suyama 1977: 264	wataa	cotton	Uwano 1977: 10	wata	cotton	Kiku & Takahashi 2005: 633	wataa	cotton	Nakasone 1983: 613	wataː	wata	cotton	Okinawago Jiten 1966: 593	bata	bata	bata ~ wata (loan)	bata	NR	wata	NR	bata	*wata	bada	bata	udzunu-bata	bata	batta	*bata	bata	*wata	*wata
																												ʔuru
																																		pana
																																mumuin	mumin
work, vt	hataraʔ	hataraku				hataraku	hataraku	hataraku	hataraku		hataraʔ	hataraku		pataratʃuN	hatarakjun	hatharakhuri	work	Osada & Suyama 1977: 663	kɁibajuN	work	pc	kibajuN	work	Kiku & Takahashi 2005: 165	pataaracuN	work (vi)	Nakasone 1983: 390	fatarakun	ɁagacjuN / hataracuN	work (v)	Okinawago Jiten 1966: 103, 209	pataraksɨ	pataraksɨ	patarakun	patarakï	pataratsï	pataratsï	patarakïm	patarakï	*patarak-	patarakuŋ	patarakuŋ	pataraguŋ	patarakuŋ	hataroŋ	*patarak-	hataraguŋ	*patarak-	*patarak-
							gamadasu
										ɕigoto suʔ
worm	muɕ	muːɕi				muɕi	muɕi	muɕi	muɕi	muɕi	mui	muɕi		wata	musɨ	mïmïzï	worm	Osada & Suyama 1977: 879	mɨɨzja	worm	Uwano 2017b: 227	miimizi	worm	Kiku & Takahashi 2005: 551	mimiiza / mimiNza	worm	Nakasone 1983: 544	muɕi	wata	cotton	Okinawago Jiten 1966: 593	musɨ	musɨ	muɕi	musï	musï	musï	musï	musï	*mosi	musï	muʃi	musï	musï	muʃi	*mosi	dagu	*mosi	*mosi
wound, n	kiz	kizu				kirikizu	kizu	kizu	kidzu	kidzu	kidzu	kidzu		kizi	kˀidzɨ	kizï	wound (n)	Osada & Suyama 1977: 212	kʔizɨɨ	wound (n)	Uwano 2018b: 150	kizi	wound (n)	Kiku & Takahashi 2005: 161	kizii	wound (n)	Nakasone 1983: 117	kidʑi	kizi	wound (n)	Okinawago Jiten 1966: 321	kidzɨ	kidzɨ	kidʑi	kidzï	kidzï	ndari	kikï	kïdzï	*kezi	kidzï	kizi	kïdzï	kïntsï	kidzï	*kezï	kidi	*kezï	*kizï
wrap, vt	tsutsun	tsutsumu				tsutsumu	tsutsumu	tutumu	tsutsumu	tsutsumu	tsutsun	tsutsumu		sitʃimiN		cïNmuri	wrap (vt)	Osada, Suyama & Fujii 1980: 339	cɨNbjuN	wrap (vt)	Uwano 1977: 24	cicimjuN	wrap (vt)	Kiku & Takahashi 2005: 311	hicimiN	wrap (vt)	Nakasone 1983: 433	tɕitɕimun	cicimuN	wrap (vt)	Okinawago Jiten 1966: 145	tsɨtsɨm	tsɨtsɨm	ssumun	tsïtsïm	tsïtsïŋ	NR	kïkïm	tsïtsïm	*tïtïm-	tsïtsïmuŋ	NR	sumuŋ	sitsimiruŋ	sïsumuŋ	*tutum-	NR	*tutum-	*tutum-
															tsɨmbjun
year	toɕ	toːɕi				toɕi	toɕi	toɕi	toɕi	toɕi	toi	toɕi		tusi	tusɨ	thusi	age, year	Osada, Suyama & Fujii 1980: 111	tusɨɨ	age, year	Uwano 2018a: 142	tusi	age, year	Kiku & Takahashi 2005: 353	tusii	age, year	Nakasone 1983: 312-3	tuɕiː	tusi	age, year	Okinawago Jiten 1966: 533	tusɨ	tusɨ	tuɕi	tusï	tusï	tusï	tusï	tusï	*tosi	tusï	tusʃi	tutsï	tusï	tuʃi	*tosi	tuci	*tosi	*tosi
Asian taro			baɕi-gaɕira	bai-gaɕɕa																												bivgassa	bivvulgassa
Bischofia javanica			akoː		akoː												haːgɨ															akoːgiː	akagi
cliff [?]		abo [Naka-Koshiki]	abo																													abu 'hole in the ground, crater'	abu 'crack in the reef'
cowry			ɕibi ‘yellowfin tuna’, Thunnus albacares; ‘Pacific bluefin tuna’ Thunnus orientalis; ‘bigeye tuna’, Thunnus obesus		ɕibi ‘Pacific bluefin tuna’ Thunnus orientalis; ‘bigeye tuna’, Thunnus obesus																				ɕibiː										sɨbzɨ	sɨbzɨ	sɨbi				sɨbɨ		sɨpɨ
gimlet, drill	ki					kiri	kiri	kiri	kiri	kiː	kiri	kiri			iri													iriː				iz	il	iːru
	iri	iː
hermit crab	amamu [Tokara islands]														ammaku																	amam	amam
jellyfish	kurage					kurage	kurage	kurage	kurage	kurage	kurage	kurage
		ira	ira												jəːra																	ira		ira
																																	immjaːdzɨmi
mosquito	ka	ka				ka	ka	ka	ka	ka	ka	ka			gadʑan													gadʑan							gadzam	kadzam	kadʑam		gadʑam			gadzan
			gadʑabu 'gnat'
sulphur																									juːwaː											juːwaː					joː				joː
sunken reef rocks			ɕe 'reef'		se																				pˀiɕi				hwiɕi						pɕiː	pɕiː			pɕiː		piː
webfoot octopus, Octopus ocellatus			sugaru 'long-armed octopus', Octopus minor																						ɕigai		Nakasone 1983: 176									sɨgal
wild grape Ampelopsis brevipedunculata Trautv. var. Hancei Rehd; also Vitis ficifolia Bunge	kanebu	kanebu	kanebu, garebu ~ garabu	kanebu	kaneʔ	kanebu	kanebu			kanebu		kanebu			kanɨbu ~ ganɨbu				kanɨbu ~ kanifu ~ kanibu		Jarosz 2019: 16				hanibu		Jarosz 2019: 16								kaniv	kaniv	kanjuː		kaniv ~ ukaniv		kanifun	kanin	kanifu		kanifu		kanin
wrasse			kusabi		kusabi							kusabi, kusabu [Tsushima]													kusaːbi		Nakasone 1983: 124								fusabzɨ	fusabzɨ
[truncated: 2 more columns]
